# Supplementary material for: Intraspecific variation buffers projected climate change impacts on Pinus contorta
Source: Ecol Evol. 2013 Jan 17;3(2):437–49. doi: 10.1002/ece3.426 (PMC3586652; doi:10.1002/ece3.426)
Supplement: Supplementary file 2 [file ece30003-0437-SD2.txt]

Brian Oney, Bjorn Reineking, Gregory A. O’Neill, Juergen
Kreyling, 2013. Intraspecic variation bu ers projected climate
change impacts on Pinus contorta.
Occurrence Data Description
Table S1: Observation data were gathered from many sources. The largest sources of data
are listed  rst. Distributional data (Figure 1) were obtained from many sources, including
government agencies, but also from online resources such as herbaria, botanical gardens, and
plant databases.
Source No. of obs. No. determ. to subspecies
BC Ministry of Forests 112326 141
USFS Forest Inventory and Analysis 18012 0
Oregon Flora Project 1591 572
Rocky Mountain Herbarium 1092 1092
CalFlora Checklist 591 218
Consortium of California Herbaria 147 134
Global Biodiversity Information Facility 101 99
Alaska Museum of the North Database Arctos 30 3
Washington Flora Checklist 28 28
Digital Atlas of the Vascular Plants of Utah 25 0
University of Alberta Vascular Plant Herbarium 17 10
Missouri Botanical Garden, Tropicos Database 13 10
Colorado State Herbarium 10 10
Bruce Bennett 8 5
Total 133991 2322
 Note: The Global Biodiversity Information Facility consists solely of online  ora checklists,
herbaria and museums, which include: University of Oxford, UNIBIO, IBUNAM, The New York
Botanical Garden, University of Arizona Herbarium, Royal Botanic Garden Edinburgh, Louisiana
State University Herbarium, Utah Valley State College, University of Alabama Biodiversity and
Systematics, University of Kansas Biodiversity Research Center, Marine pScience Institute - UC
Santa Barbara, Finnish Museum of Natural History, Canadian Museum of Nature.
1Prevalence Data
Table S2: Prevalence data that was presented to the MaxEnt models for each modeling
target. The sum of subspecies occurrences do not add to the amount of occurrences for the
entire species, because the subspecies co-occur in several locations, which is counted as a
single occurrence for the whole species.
Presences Absences Prevalence
subsp. contorta 2048 276413 0.007
subsp. murrayana 1449 227344 0.006
subsp. latifolia 42342 512139 0.083
All subsp. 45785 525225 0.087
2Modeling Ranges
Modeling Range
contorta training range
murrayana training range
latifolia training range
species model training range
projection range
Training Range: 1000km
Projection Range: North America
Figure S1: Pinus contorta subspecies distributions were given a 1,000km buer and were
truncated in the areas where no survey data exists. The smaller (truncated) areas refer to
the model-building or the training area. The models built were then projected to the full
subspecies range i.e. entire 1000km buer called \subsp. projection range". Each subspecies
has its own modeling and projection range (see text). The modeling range represents the
areas, where presence-pseudoabsence data is available.
3Subspecies Projections
x
AUC = 0.99
Bias = −0.86
Slope = 1.24
R−squ. = 0.63
Period: 1950−2000a)
x
AUC = 0.99
Bias = −0.9
Slope = 1.26
R−squ. = 0.64
Prob. Key
0.9−1
0.8−0.9
0.7−0.8
0.6−0.7
0.5−0.6
0.4−0.5
0.3−0.4
0.2−0.3
0.1−0.2
0−0.1
Projection
Range
b)
AUC = 0.95
Bias = −0.4
Slope = 1.34
R−squ. = 0.56
c)
Figure S2: Pinus contorta subspecies distributions were projected for the current period of
1950{2000 and then combined afterwards (Equation 1). Subspecies’ contorta a) murryana b)
and c) latifolia were modeled within their habitats with a 1000km buer and then projected
to the North American continent.
4x
Period: 2070−2100a)
x
Projection
Range
b)
Prob. Key
0.9−1
0.8−0.9
0.7−0.8
0.6−0.7
0.5−0.6
0.4−0.5
0.3−0.4
0.2−0.3
0.1−0.2
0−0.1
c)
Figure S3: Pinus contorta subspecies distributions were predicted for the future period of
2070{2100 and then combined afterwards (Equation 1). Subspecies contorta a) is predicted
to shift up along coastal areas, whereas subsp. murrayana may lose a substantial amount of
habitat, and latifolia should show a dramatic shift northwards.
5
