# Supplementary material for: Intraspecific variation buffers projected climate change impacts on Pinus contorta
Source: Ecol Evol. 2013 Jan 17;3(2):437–49. doi: 10.1002/ece3.426 (PMC3586652; doi:10.1002/ece3.426)
Supplement: Supplementary file 3 [file ece30003-0437-SD3.zip]

Archive with 23 entries (23 files):
- README
- Climate_Data_prep.r
- Geographic_cell_select.r
- GRASS-R_functions.r
- maxent3.3a.r
- MaxEnt_Model.r
- MaxEnt_SWD_data_prep.r
- Model_Data_prep.r
- Model_Test_and_Comparison.r
- Outliers.r
- Paths.r
- pcontorta_r.bioclim
- Pinus_dat_prep.r
- Plot.r
- Point_Data_Proof_and_Plot.r
- Poly_prep.r
- Range_derivation.r
- Reproject_code.r
- Suitable_area_quantification_no_thresh.r
- Sweave_functions.r
- UTF_Model.r
- Variable_evaluation_functions.r
- Variable_evaluation.r
