# Supplementary material for: Intraspecific variation buffers projected climate change impacts on Pinus contorta
Source: Ecol Evol. 2013 Jan 17;3(2):437–49. doi: 10.1002/ece3.426 (PMC3586652; doi:10.1002/ece3.426)
Supplement: Supplementary file 3 [file ece30003-0437-SD3.zip › README]

This code and the software on which it depends is free software under the GNU
General Public Licence (>= v2). 

DISCLAIMER 

This meager collection of code was written by yours truly while polishing my
master's thesis for publication. There are bugs, hacks and other virtual
monsters that will cause insomnia, anger, as well as a host of other
ailments. I am not responsible for what you do with it and hope that it may
help you. I release this in the spirit of transparent reproducible research
and hope that my efforts serve as an example to conducting high quality
research that is as open as one's mind should be. If you have questions,
comments or suggestions, please contact me and we can discuss
matters. Unfortunately, I cannot help you debug all problems but can offer
some advice and limited help. I wish you luck!

Cheers,
Brian Oney
brian.j.oney [ät] gmail.com

DESCRIPTION of included R and bash scripts:

File "Climate_Data_prep.r"                      
Climate Raster are processed using this code and bioclimatic variables are
derived from the climate data.

File "Geographic_cell_select.r"                 
Select the raster cells and their coordinates where species are absent
(background), where species occurrence is unknown and where species are
present.

File "GRASS-R_functions.r" 
A collection of some of my custom functions to command GRASS from R. These allow me extra control of what I want to do and serve as an example of my poor bash programming abilities.

File "maxent3.3a.r":
This code interfaces to the program MaxEnt. Modified from Nils Tjaden.

File "MaxEnt_Model.r":
This controls (settings of) MaxEnt.

File "MaxEnt_SWD_data_prep.r"
This file prepares data for use in MaxEnt in the format of "samples with data"
(SWD) (Elith etal, 2011, Appendix S4)

File "Model_Data_prep.r" 
Extract and save the data for modeling analysis.

File "Model_Test_and_Comparison.r":
This code compares performance the two models MaxEnt and O'Neill et al. 2008.
Original functions from Björn Reineking therein are released under the GNU GPL.

File "UTF_Model.r":
This code reproduces the results from O'Neill et al. 2008 as well
as a recalibration into probability of occurrence using observations.

File "Outliers.r"                               
Strange distribution data are viewed and email responses as well as database
modifications are listed.

File "Paths.r"                                  
This file contains the necessary (!) directory and file paths as well as
information that needs to be sent every time to R

File "pcontorta_r.bioclim"                      
GRASS (bash) script to calculate the climate variables. Modified from Paulo
van Breugel

File "Pinus_dat_prep.r"                         
This file consists of the code used to compile the different data sources into
a database, as well as to shortly plot the data. Multiple (!) corrections,
subspecies reassignments and assignments, and nearest neighbor analyses are
done here.

File "Plot.r"  
Code used to plot many and more of the plots in the publication

File "Point_Data_Proof_and_Plot.r"              
Distribution data are thoroughly viewed and sourced in this file.

File "Poly_prep.r"                              
Code to create the spatial polygons in this study.

File "Range_derivation.r"                       
This code derives the range buffer for all the Pinus contorta point data.

File "Reproject_code.r"                         
Reproject climate data to Albers Equal Area projection.

File "select07.r"                               
Prune variables to those less collinear and highly explanatory.

File "Suitable_area_quantification_no_thresh.r" 
Quantify the suitable area without using a threshold.

File "Variable_evaluation.r":
This code contains all the variable selection code.

File "Variable_evaluation_functions.r":
This code contains all the variable selection functions not included in an
R-package. Functions are taken mainly from Carsten Dormann and Björn Reineking.

File "Paths.r":
Paths for data and functions for miscellanea.

File "Pinus_dat_prep.r":
Poorly organized and worse commented code to organize point datasets. 
