# Supplementary material for: Intraspecific variation buffers projected climate change impacts on Pinus contorta
Source: Ecol Evol. 2013 Jan 17;3(2):437–49. doi: 10.1002/ece3.426 (PMC3586652; doi:10.1002/ece3.426)
Supplement: Supplementary file 3 [file ece30003-0437-SD3.zip › Climate_Data_prep.r]

## Prepare Climate data for modeling
## GRASS must be installed and running from R

#install.packages(c("maptools","dismo","rgdal","sp","spgrass6","maps"), repos
#="http://cran.rakanu.com/")
#rm(list=ls())
library(raster)
library(maptools)
gpclibPermit()
library(rgdal)
library(maps)


#dirbase <- "N:/Institutionen/Biogeo_Modell/Allgemeines/Oney_Masters_P_cont/"
dirbase <- "/D/Documents/Master_Materials/"
source(paste(dirbase, "R_scripts/Paths.r",sep="")) # get all of the paths needed
source(paste(scripts, "GRASS-R_functions.r",sep="")) # get all of the paths needed
gisDbase <- "/D/GIS_Dbase"
##source(paste(dirbase, "R_scripts/Climate_Data_prep_functions.r",sep="")) # get all of the paths needed
#load(file = paste(dsnbase,"Climate_Data/Climate_Data_prep.RData",sep=""))

### Download data - look at: http://ccafs-climate.org/

#http://ccafs-climate.org/data/A2a_2080s/hccpr_hadcm3/hccpr_hadcm3_A2a_2080s_bio_2_5min_asc.zip
#http://ccafs-climate.org/data/A2a_2020s/hccpr_hadcm3/hccpr_hadcm3_a2a_2020s_bio_2_5min_asc.zip
#http://ccafs-climate.org/data/A2a_2020s/hccpr_hadcm3/hccpr_hadcm3_A2a_2020s_bio_2_5min_asc.zip

scenario <- "A2a"### SRES scenario
future.years <- seq(2020,2080,30)[]### 30-year simulation scenarios
site <- "http://ccafs-climate.org/data/"
data.source <- "hccpr_hadcm3"
vars <- c("tmin","tmax","prec")
dataset <- paste(vars,"_2_5min_asc.zip",sep="")
dest.fold <- "/D/Data/Spatial_Datasets/Climate/WorldClim"
extract.fold <- paste(dsnbase, "Climate_Data/",future.years,"/", sep="")
(urls <- paste(site,scenario,"_",future.years[-1],
             "s/",data.source,"/",data.source,"_",scenario,"_",
               future.years[-1],"s_",rep(dataset,each=2),sep=""))
(l.urls <- paste(site,scenario,"_",future.years[1],
             "s/",data.source,"/",data.source,"_",tolower(scenario),"_",
               future.years[1],"s_",dataset,sep=""))

urls <- c(l.urls,urls)
sapply(seq(urls)[],function(i)
       download.file(urls[i],
                     destfile=file.path(dest.fold,basename(urls[i])),
                     method="wget"))
(zips <- dir(dest.fold,full=T,patt="zip$"))

sapply(zips[],function(zipfile){
### Create mapset for year
  unzip(zipfile=zipfile,
          exdir=tools::file_path_sans_ext(zipfile))
})


## After much consideration and review of climate data preparation (Hijmans et
## al. 2005), it will be better to derive all past and future climate variables
## with R to maintain continuity and prevent heterogenous climate variables. 
## Taking the script from:
##http://pvanb.wordpress.com/2009/12/22/calculating-bioclim-variables-in-grass-gis/

### Get grass running and then create a new location for the Worldclim stuff.

### Look at r.proj help in 6.5 manual
### Create GRASS location
gmeta6()
g.system("g.proj","-c epsg=4326 location=worldclim")
g.mapset("mapset=PERMANENT location=worldclim")
g.region("-s n=90 s=-60 e=180 w=-180 res=0:02:30")

### Import raster data

year <- 1975

### Get the zips again.
(datasets <- unique(tools::file_path_sans_ext(dir(dest.fold,patt=".zip$"))))
### Create mapsets for year
##sapply(years,function(year)g.mapset(paste("-c mapset=data_",year,sep="")))
#g.region("n=90 s=-60 e=180 w=-180 ewres=0.04166667 nsres=0.04166667")})

#sgdf <- readGDAL(rasts[1],p4s=projpc)
#image(sgdf)
#bbox(sgdf)
#initGRASS("/usr/local/grass-6.4.2svn",home=tempdir(),gisDbase="/D/GIS_Dbase",
#          SG=sgdf,mapset="data_2020",location="worldclim",override=T)
#g.region("save=world_region")
### Import data
sapply(datasets[],function(dataset){
  if(grepl("asc$",dataset)){
    rasts <- dir(file.path(dest.fold,dataset),full=T)
    dataset.year <- years[sapply(years,grepl,x=dataset)]
    g.mapset(paste("mapset=data_",dataset.year,sep=""))
  } else {
    dir.con <- dir(file.path(dest.fold,dataset),full=T)
    rasts <- dir(dir.con,patt="[1-9]",full=T)
    g.mapset("mapset=data_1975")
  }
  ## gdal_translate -a_ullr -180 90 180 -60 prec_1.asc prec_1.tif
  sapply(rasts[],function(rast)
           g.system("gdal_translate",paste("-a_ullr -180 90 180 -60",rast,
                                           paste(tools::file_path_sans_ext(rast),
                                                 ".tif",sep="")))
           )
    sapply(rasts[],function(rast)
           execGRASS("r.in.gdal",flags=c("o","overwrite"),
                     parameters=list(input=paste(tools::file_path_sans_ext(rast),
                                       ".tif",sep=""),
                       output=tools::file_path_sans_ext(basename(rast)))
                     )
           )
})


### Check on things
sapply(years[],function(year){
  g.mapset(paste("mapset=pc_data_",year,sep=""))
  ##g.region("n=90 s=-60 e=180 w=-180 res=0:02:30")
  sapply(g.mlist("type=rast",intern=T)[],function(map) r.info(paste("-g",map)))
})

r.info("prec_10")
r.info("prec_1@data_1975")
look("prec_1")

sapply(years[-1],function(year){
  g.mapset(paste("-c mapset=pc_data_",year," location=worldclim",sep=""))
  maps <- g.mlist(paste("type=rast mapset=data_",
                        year,' pattern="*_*"',sep=""),intern=T)
  ## Change the below region for what you would like.
  g.region("n=73 s=23 e=-53 w=-173")
  ##g.region("n=90 s=-60 e=180 w=-180 res=0:02:30")
  ## g.mremove(paste("-f",g.mlist("type=rast sep=,",intern=T)))
  sapply(maps[],function(map)
         g.system("g.copy",paste("rast=",map,"@data_",year,",",map,sep="")
                  ))
  print(paste("copying maps to location=pcontorta , mapset=pc_data_",year,sep=""))
  file.copy(paste(gisDbase,"/worldclim/pc_data_",year,sep=""),
            paste(gisDbase,"/pcontorta/",sep=""),
            recursive=T)
  file.remove(paste(gisDbase,"/pcontorta/pc_data_",year,"/.gislock",sep=""))          
})

look("prec_1")
### Create bioclim variables:
### In linux from GRASS!
#chmod a+x r_mod.bioclim
#./r_mod.bioclim
## from GRASS-R
### Exit R
q("no")
cd /D/Documents/Master_Materials/R_scripts/
./pcontorta_r.bioclim

### Let it run now

### clean up the unzipped files as well as the new geotifs.
### Get the zips again.
zips <- dir(dest.fold,full=T,patt="zip$")
### Delete unzipped files
sapply(zips,function(zipfile)
       unlink(tools::file_path_sans_ext(zipfile)),recursive=T))

gmeta6()
g.system("g.proj","-c epsg=4326 location=pcontorta")
g.mapset("mapset=pc_bioclim_2050 location=worldclim")
g.mapset("mapset=pc_data_1975 location=pcontorta")

##system("pmi action suspend")

## Created a study range mask in Poly_prep.r
g.mapset("mapset=pc_data_1975 location=pcontorta")
g.mapset("-c mapset=mask_map location=pcontorta")
execGRASS("r.in.gdal",flags="overwrite",
parameters=list(input=file.path(input_data,
                  "study_mask.tif"),
  output="mask_map"))

sapply(years[],function(year){
  g.mapset(paste("mapset=pc_data_",year,sep=""))
  g.region("n=73 s=23 e=-53 w=-173")

})

## Look at r.proj help in 6.5 manual
## Create GRASS location
execGRASS("g.proj", flags=c("c"), parameters=list(proj4=proj_aea,
      location="pcontorta_aea"))
g.system("v.in.region", "output=stud_area type=area")
g.mapset("mapset=PERMANENT location=pcontorta_aea")
g.region("-g")
gmeta6()
### Reproject vector data into new location
g.system("v.proj","input=stud_area mapset=pc_data_2080 location=pcontorta output=stud_area_aea")
g.mapset("-l")
g.mapset("contorta")
g.system("g.mlist","type=vect")
g.system("v.info","stud_area_aea")
##g.region("s=-2600000 w=-")
g.region("-as n=3872000 s=-3208000 w=-3792000 e=2876000 res=4000")
gmeta6()
### Create my mapsets :)
g.mapset("mapset=PERMANENT location=pcontorta_aea")
sapply(years, function(x)g.mapset(paste(" -c bioclim_",x,sep="")))

### Reproject climate raster data

g.mapset("mapset=bioclim_2050 location=pcontorta_aea")
maps.input <- r.proj.list(location="pcontorta", mapset="pc_data_1975")
maps.input <- grep("_",maps.input,invert=T,value=T)
maps <- g.mlist("rast",intern=T)
### All files for all subspecies are the same
ssp <- subspecies[4]
#maps <- maps.input[!maps.input %in% allmaps]
sapply(years[3], function(year){
  g.mapset(paste("mapset=bioclim_",year," location=pcontorta_aea",sep=""))
  g.region("-d")
  ptm <- proc.time()
  sapply(maps.input[13:14], function(map){
    execGRASS("r.proj",flags='overwrite',
              parameters=list(input=map, location="pcontorta",
                mapset=paste("pc_data_",year,sep=""),
                output=var.rename.bio(map),method="nearest"))
    g.system("r.mapcalc",shQuote(paste(var.rename.bio(map),"=if(mask_map@maps,",
                               var.rename.bio(map),")",sep="")))
  })
  print(proc.time() - ptm)
})

r.info("mask_map@maps")
r.info("P1@p_1975")
r.info(var.rename.bio(maps.input[1]))
### Reproject the mask
g.mapset(paste("-c mapset=maps location=pcontorta_aea",sep="")) 
execGRASS("r.proj",flags='overwrite',
          parameters=list(input="mask_map", location="pcontorta",
            mapset="mask_map",
            output="mask_map",method="nearest"))
## look("mask_map")
## look(var.rename.bio(map))
## g.mapset("-l")
## Export the data
sapply(years[3],function(year){
  ## dir.create(paste(All_ssp,'project_data_aea/',year,"/",sep=''),recursive=T)
  g.mapset(paste("mapset=bioclim_",year," location=pcontorta_aea",sep=""))
  maps <- g.mlist('type=rast exclude="*[0-9]*"',intern=T)
  ## maps <- g.mlist('type=rast exclude="*Prec*"',intern=T)
  sapply(maps[c(8,11)], function(map)
         execGRASS("r.out.arc", parameters=list(input=map,
                                  output=paste(All_ssp,
                                    'project_data_aea/',year,"/",
                                    map,'.asc',sep='')))
         )  
})
##look(maps[7])
################################################################################
# Site Climate data: Get the Variables in a form identical to O'Neill dataset
# Get climate data for the entire species range
obs <- read.csv(paste(pcrage,"P_contorta_database_all.csv", sep=""), 
            strip.white=T,header=T, sep=",")# to load the dataset
Illingworth <- 
  read.csv(paste(ill_worbase,"Illingworth_data_w_aea_xy_reassigned.csv", sep=""), 
              sep=",", header=T)
head(Illingworth)
summary(Illingworth)
coords <- cbind(obs$Longitude, obs$Latitude)
ill.sp_p <- SpatialPoints(coords=cbind(-Illingworth$long_P, Illingworth$lat_P),
                proj4string=CRS(projpc))
ill.sp_s <- SpatialPoints(coords=cbind(-Illingworth$long_S, Illingworth$lat_S),
               proj4string=CRS(projpc))
ill.sp.aea_p <- spTransform(ill.sp_p, CRS(proj_aea)) 
ill.sp.aea_s <- spTransform(ill.sp_s, CRS(proj_aea)) 

y=1975
files.inp <- dir(paste(All_ssp,"project_data_aea/",y,"/", sep=""), 
                       full.names=T,patt=".asc")
rast <- raster(files.inp[1])
plot(rast);points(ill.sp.aea_p)
summary(extract(rast,ill.sp.aea_p)) ### 6 very suspicious NA's
summary(extract(rast,ill.sp.aea_s))
## Re-assign coordinates to these points from the center of the nearest
## non-NA raster cell
## Moving this code to "Pinus_dat_prep.r"

## Back again
Illingworth <-read.csv(paste(ill_worbase,"Illingworth_data_w_aea_xy_reassigned.csv",
                    sep=""),sep=",",header=T)
# Site Climate derivation: Get the O'Neill Variables
Ill_brian  <- Illingworth
### A little R trickery - see pages 81-83 of The R Book
Ill_brian <- Ill_brian[,-grep("[A-Z 0-5]_.$|^e|^E",names(Ill_brian))]
head(Ill_brian)
data.stack <- stack(files.inp)
vals_S <- extract(data.stack,Ill_brian[,c("x_S","y_S")])
colnames(vals_S) <- paste(colnames(vals_S),"_S",sep="")
vals_P <- extract(data.stack,Ill_brian[,c("x_P","y_P")])
colnames(vals_P) <- paste(colnames(vals_P),"_P",sep="")

Ill_brian <- cbind(Ill_brian,vals_S,vals_P)
summary(Ill_brian)
                             
head(Ill_brian)
summary(Ill_brian)
write.table(Ill_brian, paste(ill_worbase,"Illingworth_test_modified_aea.csv",
                             sep=""), row.names=F, sep=",")# to save the dataset
Illingworth <- read.table(paste(ill_worbase, "Illingworth_test_modified_aea.csv", 
                                sep=""), header=T, sep=",")# load
summary(Illingworth)


### Check something:
good.vars <- dget(paste(input_data,"Variable_selection_results.txt", sep=""))

### To store the selected variables

sapply(subspecies[2],function(ssp){
    sapply(years[3],function(year){
    ## Stack the explanatory variable data
    selvars <- good.vars[[ssp]]
    rasts <- paste(All_ssp,"project_data_aea/",year,"/",selvars,".asc",sep="")
    plot(stack(rasts),main=selvars)
    x11()
    Sys.sleep(30)
  })
#    Sys.sleep(60*2)
})

rasts<-dir(paste(All_ssp,"project_data_aea/",years[1],sep=""),pattern="asc$")
(rasts <- unique(unlist(good.vars)))
## Have a look
sapply(rasts[],function(rast){
  ## Stack the explanatory variable data
  par(ask=T)
  rasts <- paste(All_ssp,"project_data_aea/",years,"/",
                 tools::file_path_sans_ext(rast),".asc",sep="")
  ##x11()
  plot(stack(rasts),main=basename(rasts))
#  Sys.sleep(30)
})
