# Supplementary material for: Intraspecific variation buffers projected climate change impacts on Pinus contorta
Source: Ecol Evol. 2013 Jan 17;3(2):437–49. doi: 10.1002/ece3.426 (PMC3586652; doi:10.1002/ece3.426)
Supplement: Supplementary file 3 [file ece30003-0437-SD3.zip › Geographic_cell_select.r]

################################################################################
##############      Geographic cell choice for all targets      ################
################################################################################
library(raster)
library(rgdal)
#dirbase <- "N:/Institutionen/Biogeo_Modell/Allgemeines/Oney_Masters_P_cont/"
dirbase <- "/D/Documents/Master_Materials/"
# call R-file iwth the paths
source(paste(dirbase, "R_scripts/Paths.r",sep="")) # get all of the paths needed

############ Coordinates and cells of Background and Presence data #############

## obs.aea <- read.table(paste(pcrage,"P_contorta_database_all_reassigned_aea.csv",
##                             sep=""),sep=",",header=T)
obs.aea <- readOGR(shpbase,layer="P_contorta_database_all_reassigned_aea")
summary(obs.aea)
sapply(subspecies, function(ssp){
  path <- paths(ssp)
  ## Read in data where we have knowledge of absences
  pcmask <- raster(paste(input_data,ssp,"_train_mask.tif",sep=""))
  ## Create matrix of observation points
  if(ssp=="all_ssp")
    {obs.mat <- coordinates(obs.aea)
   } else {obs.mat <- coordinates(obs.aea)[obs.aea$subspecies==ssp,]}
  ## Make all the non-null data 0
  pc.rast <- pcmask*0
  ## Insert the observations
  pc.rast[unique(cellFromXY(pcmask, obs.mat))] <- 1
  ## Check
  ##plot(pc.rast) ## looks good
  ## Take the presence absence cell numbers
  cells.mask <- Which(!is.na(pcmask),cell=T)
  ## Take just one value per pixel cell.
  cells.pres <- unique(cellFromXY(pcmask, obs.mat))
  cells.abs <- cells.mask[!cells.mask %in% cells.pres]
  ## Have a look
  ## plot(pcmask);
  ## points(xyFromCell(pcmask,cells.abs),col=2,pch='.')
  ## points(xyFromCell(pcmask,cells.pres),col=3,pch='.')
  points.df.pres <- data.frame(1,cells.pres,
                               cbind(xyFromCell(pc.rast, cells.pres)))
  names(points.df.pres) <- c("obs","cell","x","y")
  points.df.abs <- data.frame(0,cells.abs,cbind(xyFromCell(pc.rast, cells.abs)))
  names(points.df.abs) <- c("obs","cell","x","y")
  ## Put everything together
  points.df <- rbind(points.df.pres,points.df.abs)
  write.table(points.df, paste(path,ssp,'_observations_aea.csv', sep=""),
              row.names=F, sep=",")
  ## Write raster of presence and absences
  writeRaster(pc.rast, paste(path,"Presence_absence_raster_aea.asc",sep=""),
              overwrite=T)
}) 

## sapply(subspecies,function(ssp){
##   plot(raster(paste(paths(ssp),
##                     "Presence_absence_raster_aea.asc",sep="")));Sys.sleep(16)})


d.f <- data.frame()
for(ssp in subspecies[]){
    dat <- read.table(paste(paths(ssp),ssp,'_observations_aea.csv', sep=""),
                      sep=",",header=T)
    ##  plot(raster(paste(paths(ssp),
    ##                 "Presence_absence_raster_aea.asc",sep="")))
    ## points(y ~ x,data=dat,col=which(subspecies==ssp))
    dat <- cbind(ssp,dat)
    d.f <- rbind(d.f,dat)
}
length(d.f[,1])
summary(d.f)
names(d.f)[1] <- "target"
write.table(d.f, paste(pcrage,'Cell-wise_observations_aea.csv', sep=""),
            row.names=F, sep=",")
