# Supplementary material for: Intraspecific variation buffers projected climate change impacts on Pinus contorta
Source: Ecol Evol. 2013 Jan 17;3(2):437–49. doi: 10.1002/ece3.426 (PMC3586652; doi:10.1002/ece3.426)
Supplement: Supplementary file 3 [file ece30003-0437-SD3.zip › GRASS-R_functions.r]

### GRASS-R functions: code should work on all platforms
###    grass - 
###     simple parsing function
###    g.system -
###     even simpler parsing function - works well with r.mapcalc
###    g.mapset - 
###     simple interface to "g.mapset"
###    g.region 
###     simple interface to "g.region"
###    g.mlist  
###     simple interface to "g.mlist"
###    r.proj
###     simple interface to "r.proj"
###    r.proj.list 
###     create a list of maps while in the location to which the maps, 
###     for which the function arguments are to be supplied, are to be reprojected.
###    v.proj.list 
###     create a list of maps while in the location to which the vector data, 
###     for which the function arguments are to be supplied, are to be reprojected.
###    setg.region -
###     an interactive R-version of GRASS's interactive region setting function
###    look -
###     plot a certain raster in R and keep it if you like
###    g.help -
###     open the manual page of a certain function 
###    fuzzy.help -
###     find a GRASS module whose name holds the characters/word (regular expression)
###    Author: Brian Oney 
###    Email:brian.j.oney AT gmail  
###    Date: 8/12/2011
###    Modifications, Improvements (please!), and Additions:

### According to Roger Bivand, R should be started from GRASS and not with the initGRASS function. 
### So open GRASS and in the shell (preferrable mSYS shel) or whatever and type in something like this (the path to the Rgui.exe) 
### In Windows
# start "c:/Program_Files_x64/R-2.12.2/bin/x64/Rgui.exe"
### In Mac or Linux(?)
# exec "Users/Library/R-2.12.2/bin/R64"
### then in R:
library(spgrass6)
### Now you are running GRASS and R. Have fun!
### To be able to change mapsets.
#Sys.setenv(GIS_LOCK = 1) ### Will be not be needed because of fix in spgrass6_0.7-1
#rastername <- maps.input[1]
grass <- function(fun, flags=NULL,pars=NULL,...)
    system(paste(fun,if(.Platform$OS.type == "windows"){".exe"}," ",flags," ",paste(names(pars),pars,sep="=",collapse=" "),sep=""),...)
### Example
#grass("r.mapcalc", pars=list(test=map1/map2))

g.system <- function(fun, add.args=NULL,...)
    system(paste(fun,if(.Platform$OS.type == "windows"){".exe"}," ",add.args,sep=""),...)
### Example
#g.system("r.mapcalc", "test=map1/map2")

g.mapset <- function(...,intern=FALSE)
    system(paste("g.mapset",if(.Platform$OS.type == "windows"){".exe"}," ",...,sep=""),intern=intern)
### Example
#g.mapset("-l")
#g.mapset('mapset=PERMANENT location=range_all_ssp_aea gisdbase="D:/GIS_Database"')

g.region <- function(...,intern=FALSE)
    system(paste("g.region",if(.Platform$OS.type == "windows"){".exe"}," ",...,sep=""),intern=intern)
### Example
#g.region("-g",intern=T)

r.info <- function(...,intern=FALSE)
    system(paste("r.info",if(.Platform$OS.type == "windows"){".exe"}," ",...,sep=""),intern=intern)
### Example
#r.info("map@some_mapset")

g.mlist <- function(...,intern=FALSE)
    system(paste("g.mlist",if(.Platform$OS.type == "windows"){".exe"}," ",...,sep=""),intern=intern)
### Example                                                                                           
#map.list <- g.mlist("type=rast",intern=T)
#map.list

g.mremove <- function(...,intern=FALSE)
    system(paste("g.mremove",if(.Platform$OS.type == "windows"){".exe"}," ",...,sep=""),intern=intern)
### Example
#g.mremove("-f rast")
#g.help("g.mremove")

r.proj <- function(...,intern=FALSE)
    system(paste("r.proj",if(.Platform$OS.type == "windows"){".exe"}," ",...,sep=""),intern=TRUE)
### Example
#map2repro.list <- r.proj("-l location=loc_dat mapset=maps",intern=T)

r.proj.list <- function(location, mapset){
  if(location==g.system("g.gisenv","get=LOCATION_NAME",intern=TRUE)) 
    stop("Please change the LOCATION (in)to which you wish to reproject")
  maps <- system(paste("r.proj",if(.Platform$OS.type == "windows"){".exe"},
                       " -l location=",location," mapset=",
                       mapset,sep=""),intern=TRUE)
  if(.Platform$OS.type == "windows"){
    mapind <- 3:(length(maps)-3)
    maps.input <- c(unlist(sapply(mapind,
                                  function(x)grep(".",strsplit(maps[x],' ')[[1]],
                                                  value=TRUE))))
    return(maps.input)}
  else {return(maps)}
}
### Example
#r.proj.list(location="range_all_ssp", mapset="all_ssp")
v.proj.list <- function(location, mapset){
    if(location==g.system("g.gisenv","get=LOCATION_NAME",intern=TRUE)) 
            stop("Please change the LOCATION (in)to which you wish to reproject")
    maps <- system(paste("v.proj",
                         if(.Platform$OS.type == "windows"){".exe"},
                         " -l location=",location," mapset=",mapset,sep=""),
                   intern=TRUE)
  if(.Platform$OS.type == "windows"){
    mapind <- 3:(length(maps)-3)
    maps.input <- c(unlist(sapply(mapind,
                                  function(x)grep(".",strsplit(maps[x],' ')[[1]],
                                                  value=TRUE))))
    return(maps.input)
  }
  else {return(maps)}
}
### Example
#v.proj.list(location="range_all_ssp", mapset="all_ssp")

setg.region <- function(rastername, hemisphere="N", saveregionas=NULL, ...){
  add.args <- list(...)
  sgdf <- readRAST6(rastername)
  image(sgdf,axes=TRUE)
  loc1 <- locator(2,type="p",pch=3)
  northings <- c(loc1$y)
  eastings <- c(loc1$x)
  E <- max(eastings)
  W <- min(eastings)
  if(hemisphere=="N")
    {N <- max(northings);S <- min(northings)
    } else {N <- min(northings);S <- max(northings)}
    coord <- as.character(c(E,W,N,S))
  system(paste("g.region",if(.Platform$OS.type == "windows"){".exe"}," -a ", 
      paste(c("e=","w=","n=","s="),coord,sep="",collapse=" "),paste(names(add.args),...,sep="="),sep=""))
  if(!is.null(saveregionas)) 
      system(paste("g.region",if(.Platform$OS.type == "windows"){".exe"}," save=",saveregionas,sep=""))
  rm(sgdf)
  cat(paste("Command sent to 'system': g.region",if(.Platform$OS.type == "windows"){".exe"}," -a", 
          paste(c("e=","w=","n=","s="),coord,sep="",collapse=" "),
          paste(names(add.args),...,sep="="),"\n",ifelse(is.null(saveregionas),
          paste("Region is called: ",saveregionas,sep=""),""),"\n",sep=""))
}
### Example - Better to click a top corner first
#setg.region('the_map_I_wanna_see',res=3600)# with the resolution argument
#setg.region(maps.input[1], res=4000,saveregionas="myfaveregion")

g.help <- function(mod.name, g.MAN=FALSE)
    if (.Platform$OS.type == "windows" && !g.MAN) {
      shell.exec(paste(Sys.getenv("GISBASE"),"/docs/html/", mod.name,".html",sep=""))
    } else system(paste("g.manual",if(.Platform$OS.type == "windows"){".exe"}," ",mod.name,"&",sep=""))
### Similar to the fuzzy matching in R returning names of GRASS modules and possibly opening the help files too.
fuzzy.help <- function(expr, gethelp=FALSE, ...){
    len <- gsub(pattern=".html",x=grep(pattern=expr,
    x=dir(paste(Sys.getenv("GISBASE"),"/docs/html/",sep="")), value=TRUE),replacement="",ignore.case=T)
    if(gethelp)sapply(len, g.help, ...);print(len)
}
#g.help("g.region")
#g.help("g.proj")
#fuzzy.help("rename",T)
#g.help("g.rename")

look <- function(rastername, keep.sgdf=FALSE,spplot=FALSE,...){
  sgdf <- readRAST6(rastername)
  if(spplot) spplot(sgdf,...) else image(sgdf,axes=TRUE,main=rastername,...)
  if(!keep.sgdf) rm(sgdf) else sgdf
}
### Example
#look("raster")
