# Supplementary material for: Intraspecific variation buffers projected climate change impacts on Pinus contorta
Source: Ecol Evol. 2013 Jan 17;3(2):437–49. doi: 10.1002/ece3.426 (PMC3586652; doi:10.1002/ece3.426)
Supplement: Supplementary file 3 [file ece30003-0437-SD3.zip › maxent3.3a.r]

 ## Here is a bit to call another program MaxEnt from the command line
 ## maxent3.3a.R - script to use MaxEnt from R Disclaimer: The initial idea was
 ## from Nils Tjaden - I just tried to improve it.  Questions concering the
 ## parameters can be found by clicking on "Help" of the MaxEnt API/GUI

 ## Variable/parameter:  Description
 ## maxpath              Path to the directory which contains the maxent*.jar file
 ## maxname              name of the maxent*.jar file

 ## memlim               how much memory should be used -
 ##                      can't exceed memory.limit() or options("java.parameters")


 ## log.params            (i.e. FALSE or TRUE) maxent parameters should be a
 ##                       list of the properly or abbreviated logical

 ## value.params         maxent parameters such as paths to input files and
 ##                       output directories

 ## debug                Don't actually send to MaxEnt, but print what would be sent
 ##                      not a maxent parameter!

 ##   Author: Brian Oney 
 ##   Email:brian.j.oney [aT] gmail  
 ##   Date: 8/18/2011

## Essentially, the same as doing every thing with the command line, just from
## your friendly R-program with with the function "system". Use it or lose
## (big)!  The appendix of Elith et al. (2011), for example, can be taken
## and modified to fit into this function.

### -------- Windows specific ------ ###
### set the java parameters BEFORE calling the rJava package
#options(java.parameters = "-Xmx3000m")
#library(rJava)

#### Use debug for good measure at first...
MaxEnt <- function(maxpath, maxname=NULL, maxmem=NULL,
                   log.params=NULL, value.params=NULL, debug=FALSE){
  if(.Platform$OS.type=="windows") {
    inds <- range(unlist(gregexpr("[0-9]", options("java.parameters"))))
    maxmem <- substr(options("java.parameters"), inds[1], inds[2])}
  if(is.null(maxmem)) maxmem <- 1200
  if(is.null(maxname)) {
    probs <- grep("\\.jar$", x=dir(maxpath), value=T)
    maxname <- grep("max", x=probs, ignore.case=TRUE, value=T)[1]}
  if(is.na(maxname)) 
    {stop("Put the maxent*.jar file in the directory to which maxpath directs and name the file when calling the function")}
  callmaxent <- paste("java -mx", maxmem, "m -jar ", maxpath,
                      gsub(pattern=".jar", x=maxname,replacement=""),".jar", sep="")
  logical.pars <- paste(names(log.params),
                        ifelse(unlist(lapply(log.params,isTRUE)),
                                   "=true","=false"), sep="", collapse=" ")
  value.pars <- paste(names(value.params), value.params, sep="=", collapse=" ")
  stuff <- "redoifexists autorun"
  if(!debug){
    system(paste(callmaxent, value.pars, logical.pars, stuff))
  } else {
    print(paste(callmaxent, value.pars, logical.pars, stuff))}
}

## Example
## Simple
### Define Maxent parameters - see the manual or open up the maxent.jar file and click on Help
#logic.params <- c(rc=TRUE, wpd=TRUE, vis=FALSE, linear=FALSE, jknife=FALSE, quadratic=FALSE, 
#  product=FALSE, hinge=FALSE, threshold=FALSE, vis=TRUE, wpd=TRUE, jknife = TRUE, rc = TRUE)
#val.params <- c(maxit=600, threads=2)
### Any question? If you are competent enough to use this code properly, you are competent enough to know to RTFM.

### Use debug=TRUE first in order to see what is being sent to the R-function system: ?system
#MaxEnt(maxpath="c:/directory/",maxname="maxent.jar",debug=T,log.params=logic.params, value.params=val.params)

#### A bit more complex
#### Make R/Java work for you
#run.maxent <- function(ssp, debug=FALSE, value.params, log.params=NULL){
#  path <- paths(ssp)
#  env_input <- paste(path,ssp,"_background_data.csv",sep="")
#  obs_input <- paste(path,ssp,'_maxent_data.csv',sep="")
#  output <- paste(gsub(pattern="Input_data",x=path, replacement="Maxent_Output"),sep="")
#  output <- substr(output,1,nchar(output)-1)
#  proj_layers <- paste(paste(path,"project_data_aea/",years,'/',sep="",collapse=','))
#  val.params <- c(value.params,list(environmentallayers=env_input, samplesfile=obs_input,
#    projectionlayers=proj_layers,
#    outputdirectory=output))
#  MaxEnt(maxpath=maxpath, debug=debug, value.params=val.params, log.params=log.params)
#}                         
#### Just use debug for good measure at first...
#run.maxent(subspecies[1],debug=T,log.params=logic.params, value.params=val.params)
### which should look something like:
#"java -mx1946m -jar D:/Documents/Master_Materials/MaxEnt/maxent3.3a.jar maxit=600 threads=2 environmentallayers=D:/Documents/Master_Materials/Data/Input_data/All_ssp/all_ssp_background_data.csv samplesfile=D:/Documents/Master_Materials/Data/Input_data/All_ssp/all_ssp_maxent_data.csv projectionlayers=D:/Documents/Master_Materials/Data/Input_data/All_ssp/project_data_aea/1975/,D:/Documents/Master_Materials/Data/Input_data/All_ssp/project_data_aea/2020/,D:/Documents/Master_Materials/Data/Input_data/All_ssp/project_data_aea/2050/,D:/Documents/Master_Materials/Data/Input_data/All_ssp/project_data_aea/2080/ outputdirectory=D:/Documents/Master_Materials/Data/Maxent_Output/All_ssp rc=true wpd=true vis=false linear=false jknife=false quadratic=false product=false hinge=false threshold=false vis=true wpd=true jknife=true rc=true redoifexists autorun" 
#### Or even better...
#sapply(X=somevector, FUN=run.maxent,debug=T,log.params=logic.params, value.params=val.params)
#### Let it rest...
#system("C:/Windows/System32/rundll32 powrprof.dll,SetSuspendState")
