# Supplementary material for: Intraspecific variation buffers projected climate change impacts on Pinus contorta
Source: Ecol Evol. 2013 Jan 17;3(2):437–49. doi: 10.1002/ece3.426 (PMC3586652; doi:10.1002/ece3.426)
Supplement: Supplementary file 3 [file ece30003-0437-SD3.zip › MaxEnt_Model.r]

## This code prepares data and calls Maxent to run the analyses.

##dirbase <- "N:/Institutionen/Biogeo_Modell/Allgemeines/Oney_Masters_P_cont/"
dirbase <- "/D/Documents/Master_Materials/"
source(paste(dirbase, "R_scripts/Paths.r",sep="")) # get all of the paths needed
## options(java.parameters = "-Xmx3000m") ## Give it 3Gb of RAM: only valid for windows...
source(paste(scripts, "maxent3.3a.r",sep="")) # get the R-to-Maxent model code

## This code calls and runs MaxEnt with the below variables
run.maxent <- function(ssp, debug=FALSE, value.params, log.params=NULL,maxmem=3000){
  path <- paths(ssp)
  print(ssp)
  env_input <- paste(path,ssp,"_background_data.csv",sep="")
  obs_input <- paste(path,ssp,'_maxent_data.csv',sep="")
  output <- substr(paths.max(ssp),1,nchar(paths.max(ssp))-1)
  proj_layers <- paste(paste(All_ssp,"project_data_aea/",years,'/',sep="",
                             collapse=','))
  val.params <- c(list(environmentallayers=env_input, samplesfile=obs_input,
                       projectionlayers=proj_layers,
                       outputdirectory=output),value.params)
  MaxEnt(maxpath=maxpath, debug=debug, value.params=val.params,
         log.params=log.params)
}

logic.params <- c(responsecurves=TRUE, writeplotdata=TRUE, visible=FALSE,
                  jackknife=FALSE,  linear=T, quadratic=T, product=T,
                  hinge=FALSE, threshold=FALSE)
val.params <- c(maximumiterations=600, threads=2)
log.parameters <- data.frame(responsecurves=TRUE, writeplotdata=TRUE,
                             visible=FALSE,jackknife=FALSE,  linear=c(F,T,F,T),
                             quadratic=c(F,T,T,T), product=c(F,T,F,T),
                             hinge=c(T,F,F,F), threshold=c(F,F,F,T))

## MaxEnt(maxpath,debug=T,log.params=logic.params, value.params=val.params)
sapply(X=subspecies[], FUN=run.maxent, log.params=c(log.parameters[2,]), value.params=val.params, maxmem=3000)
##unlink(dir(paths.max(subspecies),full.names=T),recursive=T)

## max.sim <- function(ind,log.parameters,value.params,debug=FALSE){
##   sapply(X=subspecies, FUN=run.maxent,log.params=c(log.parameters[ind,]), value.params=value.params,debug=debug)
## }

## max.sim(3,log.parameters=log.parameters,value.params=val.params,debug=T)## Works
## ## Now automate everything
## sapply(1:nrow(log.parameters),FUN=function(ind){
##  max.sim(ind,log.parameters=log.parameters,value.params=val.params,debug=FALSE)
##  ### Create dir and copy files for later stuff
##  m.output <- paths.max(subspecies)
##  htmlfiles <- dir(m.output, pattern=".html")
##  plotdir.cont.fn <- dir(paste(m.output,"plots",sep=""),pattern=".dat",full.names=T)
##  plotdir.cont <- grep(".dat",unlist(strsplit(split="/",plotdir.cont.fn)),value=T)
##  dir.create(paste(output_data,"Feature_Test",ind,sep=""))
##  dir.create(paste(output_data,"Feature_Test",ind,"/plots",sep=""))
##  file.copy(dir(m.output,full.names=T, pattern=".html"),file.path(paste(output_data,"Feature_Test",ind,sep=""),htmlfiles),overwrite=T)
##  sapply(seq(plotdir.cont),function(x)file.copy(plotdir.cont.fn[x],paste(output_data,"Feature_Test",ind,"/plots/",plotdir.cont[x],sep=""),overwrite=T))
##  print(ind)
## })
## ## Hibernate! 
## system("C:/Windows/System32/rundll32 powrprof.dll,SetSuspendState")

## ### Check on everything
## html.files <- dir(paste(output_data,"Feature_Test",1:4,sep=""),full.names=T, pattern=".html")
## sapply(html.files,unlink)
## sapply(seq(1,length(html.files),by=4),function(x){ff(html.files[x:(x+3)]);Sys.sleep(36)})
## dir(paths.max(subspecies))
## ff(dir(paste(output_data,"Feature_Test",4,sep=""),full.names=T, pattern=".html"))
## ff(dir(paths.max(subspecies[]),full.names=T, pattern=".html"))
### Function to create mosaic from the subspecies results
## x <- c(0,NA,0)
## x <- c(NA,NA,NA)
## Old probability function
## probs_com <- function(x){
##   x <- x[!is.na(x)]
##   p1 <- ifelse(length(x)==3, 1-(1- x[1]) * (1- x[2]) * (1- x[3]),
##                ifelse(length(x)==2, 1-(1- x[1]) * (1- x[2]),
##                       ifelse(length(x)==1, x, NA)))
##   return(p1)
## }
#probs_com(x)

probs_com <- function(x){
  p1 <-  1-(1- x[1]) * (1- x[2]) * (1- x[3])
  return(p1)
}

################################################################################
#### Combine probability maps of each subspecies model for all years
################################################################################

#plot(ssp_prob_comb)    

### Now do the same for the projection results
# Read in raster in order to merge the rasters into a stack
#sapply(X=subspecies[1], FUN=run.maxent, log.params=c(log.parameters[2,]), value.params=val.params)
library(raster)
library(rgdal)
sapply(years[],function(y){
  pc_maxent_con <- raster(paste(paths.max(subspecies[1]),"Pinus_contorta_",subspecies[1],"_",y,".asc",sep=""))
  pc_maxent_mur <- raster(paste(paths.max(subspecies[2]),"Pinus_contorta_",subspecies[2],"_",y,".asc",sep=""))
  pc_maxent_lat <- raster(paste(paths.max(subspecies[3]),"Pinus_contorta_",subspecies[3],"_",y,".asc",sep=""))
  
  # Stack'em
  ssp_comb <- stack(pc_maxent_con, pc_maxent_lat, pc_maxent_mur)
  #plot(ssp_comb)
  # Perform the mosaic with overlay...    
  ssp_prob_comb <- overlay(ssp_comb, fun=probs_com, filename=paste(maxent_out,"Maxent_all_ssp_comb_project_",y,".asc",sep=""),overwrite=T)
  plot(ssp_prob_comb,main=layerNames(ssp_prob_comb))
  #writeRaster(ssp_prob_comb, paste(maxent_out,"Maxent_all_ssp_comb_project_",y,".asc",sep=""),overwrite=T)
})

## ## Check it out...
## pcbuffer <- stack(paste(maxent_out,"Maxent_all_ssp_comb_project_",years[],".asc",sep=""))
## vect <- readOGR(shpbase,"North_America_states_aea",p4s=proj_aea)
## plot(pcbuffer)
## plot(vect,add=T)
## x11()
## ssp.rasts <- stack(paste(paths.max(subspecies[-4]),"Pinus_contorta_",subspecies[-4],"_",years[1],".asc",sep=""))
## plot(ssp.rasts)
## train <- raster(paste(maxent_out,"Maxent_all_ssp_comb_project_1975.asc",sep=""))
## x11()
## plot(train)       

## rasts <- paste(maxent_out,"All_ssp/Pinus_contorta_",years,".asc",sep="")
## plot(stack(rasts),main=basename(rasts))

#source(paste(scripts, "Model_Test_and_Comparison.r",sep="")) 
