# Supplementary material for: Intraspecific variation buffers projected climate change impacts on Pinus contorta
Source: Ecol Evol. 2013 Jan 17;3(2):437–49. doi: 10.1002/ece3.426 (PMC3586652; doi:10.1002/ece3.426)
Supplement: Supplementary file 3 [file ece30003-0437-SD3.zip › MaxEnt_SWD_data_prep.r]

################################################################################
############  Maxent SWD format: Background and occurrence data ################
################################################################################

#dirbase <- "N:/Institutionen/Biogeo_Modell/Allgemeines/Oney_Masters_P_cont/"
dirbase <- "/D/Documents/Master_Materials/"
# call R-file iwth the paths
source(paste(dirbase, "R_scripts/Paths.r",sep="")) # get all of the paths needed
#library(raster)

### The below data frame is taken/produced by the "Variable_evaluation.r" script
##Sys.sleep(20*60)
## good.vars <- dget(paste(input_data,"Variable_selection_results.txt", sep=""))
## From "Variable_evaluation.r" script
good.vars <- dget(paste(input_data,"Select07_results.txt", sep=""))
### The below data frame is taken/produced by the
### "Geographic_cell_weighting.r" script
#cell_dat <- read.table(paste(pcrage,'Cell-wise_observations_aea.csv',
#sep=""), sep=",",header=T)

good.vars <- sapply(subspecies[],function(ssp){
  path <- paths(ssp)
  print(ssp)
  selvars <- good.vars[[ssp]]
  ### Load the data
  load(paste(path,ssp,'_model_data.rdata',sep=''))
  print(summary(train.ssp.dat))
  ### Take the background (absence) and the presence cells 
  #nrow(vals)==nrow(train.ssp.dat)
  abs.ind <- which(vals$obs==0)
  #all(train.ssp.dat$obs[abs.ind]==vals$obs[abs.ind])
  #### Now create a dataframe suitable for MaxEnt SWD format, inserting the
  #### cell values for the covariates
  maxdata <- data.frame(paste("Pinus_contorta",
                              if(ssp!="all_ssp"){paste("_", ssp, sep="")},sep=""), 
                        train.ssp.dat[-abs.ind,c("x","y")],
                        signif(vals[-abs.ind,paste(selvars)],3))
  names(maxdata) <- c("ssp", "x", "y", as.character(selvars))
  #head(maxdata)
  ###now create a dataframe suitable for MaxEnt SWD format, inserting the cell
  ###values for the covariates
  background <- data.frame("bg", train.ssp.dat[abs.ind,c("x","y")],
                           signif(vals[abs.ind,paste(selvars)],3))
  names(background) <- c("sp", "x", "y", as.character(selvars))
  print(head(background))
  #### Write out the data for use in MaxEnt:
  write.table(background, paste(path,ssp,"_background_data.csv",sep=""),
              sep=",",row.names=F)
  write.table(maxdata, paste(path,ssp,"_maxent_data.csv",sep=""),
              sep=",",row.names=F)
})

## sapply(subspecies[],function(ssp){
##   path <- paths(ssp)
##   print(ssp)
##   x <- read.table(paste(path,ssp,"_background_data.csv",sep=""),
##   sep=",",header=T)
##   y <- read.table(paste(path,ssp,"_maxent_data.csv",sep=""),
##   sep=",", header=T)
##   print("Background Data:")
##   print(summary(x))
##   print("Observation Data:")
##   print(summary(y))
##   return(0)
## })

ptm <- proc.time()
source(paste(scripts, "MaxEnt_Model.r",sep="")) # Run the maxent code
proc.time() - ptm
#system("suspend")
