# Supplementary material for: Intraspecific variation buffers projected climate change impacts on Pinus contorta
Source: Ecol Evol. 2013 Jan 17;3(2):437–49. doi: 10.1002/ece3.426 (PMC3586652; doi:10.1002/ece3.426)
Supplement: Supplementary file 3 [file ece30003-0437-SD3.zip › Model_Data_prep.r]

### Subset and save the data for modeling analysis
library(raster)

#dirbase <- "N:/Institutionen/Biogeo_Modell/Allgemeines/Oney_Masters_P_cont/"
dirbase <- "/D/Documents/Master_Materials/"
# call R-file iwth the paths
source(paste(dirbase, "R_scripts/Paths.r",sep="")) # get all of the paths needed
# call the R-file containing the function select07.

## ### Read in weighted cell data
## cell_dat <- read.table(paste(input_data,"weighted_random_cell_numbers.csv",
##                              sep=""), sep=",",header=T)
cell_dat <- read.table(paste(pcrage,'Cell-wise_observations_aea.csv', sep=""),
                       sep=",",header=T)
summary(cell_dat)
### These cells have been chosen randomly and represent 70% of the study area cells, however...
### the cells have been sampled with weightings according to raster cell width, due to stemming from latitude-longitude data


### Create the train and testing datasets in order to investigate variable
### importance and build models
### read in presence-absence raster
pc.rast <- raster(paste(All_ssp,"Presence_absence_raster_aea.asc",sep=""))

### No altitude variable for Pinus contorta analysis this is a too indirect
### variable.  Also, the climate will invariably change more in the next 100
### years, but elevation will not change as much.

# Call the files
inputdata.ext <- dir(path=paste(paths("all_ssp"), "project_data_aea/1975/",
                       sep=""),pattern=".asc",full.names=T)
plot(raster(inputdata.ext[1]))
### Stack the explanatory variable data
all_data <- stack(inputdata.ext)

###  The more points sampled for select07, the stricter the analysis is
###  i.e. the higher the probability that explanatory variables will be
###  correlated. Therefore, because we are comparing modeling techniques using
###  different amount of points, we need to be stricter on those datasets
###  which have less points and raise the threshold, where we can get a
###  reasonable amount of variables, which are then to be further culled.
###  Therefore, we need to take the amount of points.
#summary(cell_dat)
cells.all <- cell_dat$cell[cell_dat$target=="all_ssp"]
all.cells <- Which(!is.na(pc.rast),cell=T)
all(all.cells %in% cells.all)
set.seed(6) ### make sure that results are reproducible...
selected <- sample(1:length(cells.all), length(cells.all)*.7) 
train.cells <- cells.all[selected]
test.cells <- cells.all[-selected]


sapply(subspecies[], function(ssp){
  path <- paths(ssp)
  print(paste("Doing things for",ssp))
  ## The idea here is to use only a single set of training cells/points
  ## for all subspecies trials
  ssp.dat <- cell_dat[cell_dat$target==ssp,]
  summary(ssp.dat)
     train.ssp.dat <- ssp.dat[ssp.dat$cell %in% train.cells,]
  test.ssp.dat <- ssp.dat[ssp.dat$cell %in% test.cells,]
  if(any(!ssp.dat$cell %in% cells.all))
    {
      print(paste("Non-overlap for",ssp))
      non.overlap <- which(!ssp.dat$cell %in% cells.all)
      set.seed(6)
      selected <- sample(seq(non.overlap), length(non.overlap)*.7)
      train.ssp.dat <- rbind(train.ssp.dat, ssp.dat[non.overlap[selected],])
      test.ssp.dat <- rbind(test.ssp.dat, ssp.dat[non.overlap[-selected],])
      ## Check the spatial sampling scheme...
      plot(pc.rast);
      image(raster(paste(path,"Presence_absence_raster_aea.asc",sep="")),add=T)
      points(xyFromCell(pc.rast,test.ssp.dat$cell))
      ## plot(no_am.aea,add=T)
    }
  vals <- data.frame(extract(all_data, train.ssp.dat$cell))
  vals$obs <- train.ssp.dat$obs
  print(summary(vals))
  print(summary(train.ssp.dat))
  save(list=c('vals',"train.ssp.dat","test.ssp.dat"),
       file=paste(path,ssp,'_model_data.rdata',sep=''))
})

## check...
## file.info(paste(paths(subspecies),subspecies,'_model_data.rdata',sep=''))
