# Supplementary material for: Intraspecific variation buffers projected climate change impacts on Pinus contorta
Source: Ecol Evol. 2013 Jan 17;3(2):437–49. doi: 10.1002/ece3.426 (PMC3586652; doi:10.1002/ece3.426)
Supplement: Supplementary file 3 [file ece30003-0437-SD3.zip › Model_Test_and_Comparison.r]

################################################################################
### Model Testing, Comparison, calibration etc.
################################################################################

### Check model performance across the entire natural range of Pinus contorta
### Transform the data from O'Neill et al into probability of occurence data
### via logistic regression.

library(raster)
library(maptools)
gpclibPermit()
library(rgdal)
library(rms)

#dirbase <- "N:/Institutionen/Biogeo_Modell/Allgemeines/Oney_Masters_P_cont/"
dirbase <- "/D/Documents/Master_Materials/"
source(paste(dirbase, "R_scripts/Paths.r",sep="")) # get all of the paths needed
ssp <- "all_ssp"
y <- 1975
##load(paste(output_data,"Model_test_data.rdata",sep='')) 
##rm(list=ls())
##### Read in presence-absence data for the entire species
pc.rast <- raster(paste(All_ssp,"Presence_absence_raster_aea.asc",sep=""))
##plot(pc.rast)
### Results from modeling the species as individual subspecies.
pcmax_ssp <- raster(paste(maxent_out,"Maxent_all_ssp_comb_project_1975.asc",sep=""))
## Each subspecies
pcmax_con <- raster(paste(maxent_out,"Pc_",subspecies[1],"/Pinus_contorta_",
                          subspecies[1],"_1975.asc",sep=""))
pcmax_mur <- raster(paste(maxent_out,"Pc_",subspecies[2],"/Pinus_contorta_",
                          subspecies[2],"_1975.asc",sep=""))
pcmax_lat <- raster(paste(maxent_out,"Pc_",subspecies[3],"/Pinus_contorta_",
                          subspecies[3],"_1975.asc",sep=""))

test.3ssp.dat <- NULL
for(ssp in subspecies){
  path <- paths(ssp)
  load(paste(path, ssp, '_model_data.rdata',sep=''))
  test.3ssp.dat <- rbind(test.3ssp.dat, test.ssp.dat)
}
## object.size(test.3ssp.dat) # not bad...
con.test.dat <- test.3ssp.dat[test.3ssp.dat$target==subspecies[1],]
mur.test.dat <- test.3ssp.dat[test.3ssp.dat$target==subspecies[2],]
lat.test.dat <- test.3ssp.dat[test.3ssp.dat$target==subspecies[3],]
con.test.dat$occ_probs <- extract(pcmax_con, con.test.dat$cell)
mur.test.dat$occ_probs <- extract(pcmax_mur, mur.test.dat$cell)
lat.test.dat$occ_probs <- extract(pcmax_lat, lat.test.dat$cell)


## plot(pcmax_ssp) # notice the strange band in the middle. This is the data
## from ssp. contorta
## See:
################################################################################### 
#########  Results from modeling the species as one and not as subspecies  ########
###################################################################################
pcmax_all <- raster(paste(maxent_out,"All_ssp/Pinus_contorta_1975.asc",sep=""))
## ## ##plot(pcmax_all)
ONeill.glm <- raster(paste(ONmodbase, "ONeill_1975_occurrence_probs_aea.asc",
                           sep=""))
ONeill <- raster(paste(ONmodbase, "VPH32_1975_aea.asc",sep=""))
data.on <- stack(pc.rast, ONeill,ONeill.glm)
data.max <- stack(pc.rast, pcmax_all)
data.maxssp <- stack(pc.rast, pcmax_ssp)
layerNames(data.on) <- c("pres_abs","volume","occ_probs")
## Calling Volume "occ_probs" although it is no means this
layerNames(data.max) <- c("pres_abs","occ_probs")
layerNames(data.maxssp) <- c("pres_abs","occ_probs")
### These cells have been chosen randomly and represent 70% of the study area
### cells, however...  the cells have been sampled with weightings according
### to raster cell width, due to stemming from latitude-longitude data.  These
### cells are also the same ones used for variable selection.
load(paste(paths("all_ssp"),'all_ssp_model_data.rdata',sep=''))                                                    
## #summary(train.ssp.dat)                                                                                 
test.cells <- test.ssp.dat$cell

## ## Make it reproducible
## ## These are also the cells which were NOT used in building the models
test.oneill  <- extract(data.on, test.cells)
test.max.spp <- extract(data.max, test.cells)
test.max.ssp <- extract(data.maxssp, test.cells)

## We need it in a dataframe
test.oneill  <-  data.frame(test.oneill)
test.max.spp <-  data.frame(test.max.spp)
test.max.ssp <-  data.frame(test.max.ssp)

## Just get a vector
test.pres_abs <- test.oneill$pres_abs
test.ssp.pred <- test.max.ssp$occ_probs
test.spp.pred <- test.max.spp$occ_probs
test.on.pred <- test.oneill$occ_probs  
## summary(test.on.pred)
## summary(test.ssp.pred)
## summary(test.spp.pred)
## save(list=c('test.cells', 'test.max.spp', 'test.max.ssp', 'test.oneill',
##        'test.pres_abs','test.ssp.dat','train.ssp.dat','test.ssp.pred',
##        'test.spp.pred','test.on.pred'),
##        file=paste(output_data,"Model_test_data.rdata",sep=""))
##load(paste(output_data,"Model_test_data.rdata",sep=''))
## Just check....
all.equal(test.oneill$pres_abs, test.max.ssp$pres_abs, test.max.spp$pres_abs,
          test.ssp.dat$obs) 
## Yup!

###################### Comparison ########################
### Investigate model performance
library(rms)
report.stats <- data.frame("Model"=c("UTF", "Maxent 3 ssp.",
                             "Maxent 1 sp."), "R-squared"=NA, "Slope"=NA,
                             "Bias"=NA, "AUC"=NA)
report.stats.ssp <- data.frame("Model"=subspecies[-4], "R-squared"=NA, "Slope"=NA,
                             "Bias"=NA, "AUC"=NA)
###############################################
##### Nagelkerke R2
###############################################
## UTF evaluation
jpeg(paste(p.graphspath,"UTF_calibration.jpg",sep=""),width=3,height=4,
    res=600,units='in')
ONvalprob <- val.prob(p=test.on.pred, y=test.pres_abs,statloc=c(0,0.7))
dev.off()
browseURL(paste(p.graphspath,"UTF_calibration.jpg",sep=""))
## Subspecies model evaluation
jpeg(paste(p.graphspath,"Subspecies_calibration.jpg",sep=""),width=3,height=4,
    res=600,units='in')
maxsspvalprob <- val.prob(p=test.ssp.pred, y=test.pres_abs, statloc=c(0,0.7))
dev.off()
browseURL(paste(p.graphspath,"Subspecies_calibration.jpg",sep=""))

## Species Model evaluation
jpeg(paste(p.graphspath,"Species_calibration.jpg",sep=""),width=3,height=4,
    res=600,units='in')
maxvalprob <- val.prob(p=test.spp.pred, y=test.pres_abs,
                          statloc=c(0,0.7))
dev.off()
browseURL(paste(p.graphspath,"Species_calibration.jpg",sep=""))

## Save it
(report.stats[1,2:4] <- ON.vp <- ONvalprob[c("R2","Slope","Intercept")])
(report.stats[2,2:4] <- maxssp.vp <- maxsspvalprob[c("R2","Slope","Intercept")])
(report.stats[3,2:4] <- maxspp.vp <- maxvalprob[c("R2","Slope","Intercept")])

## The calibration and R2-indices of the subspecies models
con.valprob <- val.prob(p=con.test.dat$occ_probs, y=con.test.dat$obs,
                      statloc=c(0,0.7)) 
mur.valprob <- val.prob(p=mur.test.dat$occ_probs, y=mur.test.dat$obs,
                      statloc=c(0,0.7)) 
lat.valprob <- val.prob(p=lat.test.dat$occ_probs, y=lat.test.dat$obs,
                      statloc=c(0,0.7)) 
(report.stats.ssp[1,2:4] <- con.vp <- con.valprob[c("R2","Slope","Intercept")])
(report.stats.ssp[2,2:4] <- mur.vp <- mur.valprob[c("R2","Slope","Intercept")])
(report.stats.ssp[3,2:4] <- lat.vp <- lat.valprob[c("R2","Slope","Intercept")])

### taken from Bj�rn's class, again.
AUC <- function(x, y) {
  n <- length(y)
  n1 <- sum(y==1)
  (mean(rank(x)[y == 1]) - (n1 + 1)/2)/(n - n1)
}

(report.stats[1,"AUC"] <- on.auc <- AUC(test.on.pred,test.pres_abs))
(report.stats[2,"AUC"] <- ssp.auc <- AUC(test.ssp.pred,test.pres_abs))
(report.stats[3,"AUC"] <- spp.auc <- AUC(test.spp.pred,test.pres_abs))
write.table(report.stats, paste(output_data, "Model_comparison_aea.csv",
                                sep=""),sep=",", row.names=F)
## The AUC of the subspecies models
(report.stats.ssp[1,"AUC"] <- con.auc <- AUC(con.test.dat$occ_probs,
                                             con.test.dat$obs)) 
(report.stats.ssp[2,"AUC"] <- mur.auc <- AUC(mur.test.dat$occ_probs,
                                             mur.test.dat$obs)) 
(report.stats.ssp[3,"AUC"] <- lat.auc <- AUC(lat.test.dat$occ_probs,
                                             lat.test.dat$obs)) 
## The subspecies models
write.table(report.stats.ssp, paste(output_data, "Model_comparison_aea_ssp.csv", 
                                sep=""),sep=",", row.names=F)

report.stats <- read.table(paste(output_data, "Model_comparison_aea.csv",
                                 sep=""), sep=",", header=T)

save(list=ls(),file = paste(output_data, "Model_Test_and_Comparison.rdata",
                 sep=''))
## load(paste(output_data,"Model_test_data.rdata",sep=''))
source(paste(scripts, "Suitable_area_quantification_no_thresh.r",sep=""))
