# Supplementary material for: Intraspecific variation buffers projected climate change impacts on Pinus contorta
Source: Ecol Evol. 2013 Jan 17;3(2):437–49. doi: 10.1002/ece3.426 (PMC3586652; doi:10.1002/ece3.426)
Supplement: Supplementary file 3 [file ece30003-0437-SD3.zip › Outliers.r]

#### Outliers

pc.gbifa <- read.csv(paste(gbif,"gbif_occurrences.csv",sep=""), sep=",", header=T)
pc.gbif <-read.table(paste(gbif,"GBIF_P_cont.csv", sep=""), strip.white=T,header=T, sep=",", fill=T)
christi.res <- read.csv(paste(dsnbase, "Range distribution data/ArcView/Einzelfunde_Koordinaten.csv", sep=""), header=T, sep=";")
wash <- read.csv(paste(rangebase,"U Washington Burke Museum/WTU_Burke_PC_all_b.csv", sep=""), strip.white=T,header=T, sep=",")# to load the dataset
oreg <- read.table(paste(rangebase,"Oregon Plant Database/results_1.9.2010.csv", sep=""), strip.white=T,header=T, sep=",")# to load the dataset
cal <- read.table(paste(rangebase, "CalFlora/calflora.csv", sep=""), strip.white=T, header=T, sep=",")
trop <- read.table(paste(rangebase,"Tropicos Database/occurrence-search-12833765431178148942840780398213/occurrence-search-1283376543117_b.csv" , sep=""), header=T, sep=",")
arctos <- read.table(paste(rangebase,"Arctos_UAF_Database/ArctosData_22970126_39503086.csv" , sep=""), header=T, sep=",")
calherb <- read.table(paste(rangebase,"Consortium of California Herbaria/get_consort_all.csv" , sep=""), header=T, sep=",")
rocky <- read.table(paste(rangebase,"Rocky Mountain Herbarium/Pinus contorta_RMH.csv" , sep=""), header=T, sep=",")
obs <- read.table(paste(pcrage,"P_contorta_all_checked.csv", sep=""), header=T, sep=",")# to save the dataset

#1
min(obs$Longitude)
#[1] -154.23
#This is the farthest west specimen.
# UAM Herbarium Vascular Plants	142373	Pinus contorta	Kodiak Archipelago, Kodiak I., Olga Bay, Cannery Cove, Olga Bay Cannery	06/05/99	57.16	-154.23
# URL description: http://arctos.database.museum/guid/UAM:Herb:160459

obs[obs$Longitude>-121 & obs$Latitude>45 & obs$Species=="P.c.contorta",]$Source
# These shore pines are a little peculiar...
# Dr. O'Neill sent us some strange coordinates for the shore pine
#ID Folder_ID Longitude Latitude      Species                                                                                           Source
#2253        NA   -120.93    47.78 P.c.contorta                                                                    Greg O'Neill_Illingworth_Data

# I have sent an email to the Washington herbarium about the following data point.
#2934        NA   -120.44    47.64 P.c.contorta Washington Flora Checklist: http://biology.burke.washington.edu/herbarium/waflora/checklist.php.
# It is P.c.latifolia
#"from	David Giblin <dgiblin@u.washington.edu>
#to	Brian Oney <Brian.J.Oney@gmail.com>
#cc	"M. Yousoufian" <myousouf@u.washington.edu>
#date	Sat, Sep 4, 2010 at 6:58 AM
#subject	Re: Hello - Data Query
#mailed-by	u.washington.edu
#Brian,
#
#I took a look at the P. contorta var. contorta from Chelan County, and you are correct that it is in fact var. latifolia.  I didn't get a chance to look into the other specimens that you list below, but I'm going to guess that an error was made when the georeferencing software ascribed lat./long. values to those localities.  I am away next week on vacation, so I have cc'ed Maria Yousoufian here so that she can look into these points.  She is quite experienced with georeferencing.  Thanks.
#"
# See Emails  -> David Giblin
wash[wash$Decimal.Longitude>-121 & wash$Decimal.Latitude>45 & wash$Full.Scientific.Name=="P.c.contorta",]

Illingworth[Illingworth$long_P<121 & Illingworth$lat_P>45 & Illingworth$Subspecies=="P.c.contorta",]
#prov     lat_P    long_P elev_P MAT_P MCMT_P TD_P MAP_P AHM_P SHM_P DDLT0_P DDGT5_P EXT_Cold_P   Subspecies
# 111  47.78333  120.9333    762   7.4   -1.5 18.8  1535  11.3  72.9     167    1726      -25.4 P.c.contorta
# The elevation seems ok. I need more information on the Illingworth test...
# They seemed to go for the most edges of the species within reason; they didn't go to Mexico...


# Oregon Flora Database sent us a strange point to two as well.
obs[obs$Longitude>-123.5 & obs$Latitude<45 & obs$Species=="P.c.contorta",]
#  ID Folder_ID Longitude Latitude      Species                                                      Source
#NA.377 2693        NA   -122.05    44.28 P.c.contorta Oregon Flora Project,  http://www.oregonflora.org/atlas.php

#data_type	source	                family	taxon	                        common      collector_observer	collectors_num	date	year	county	location	lat	long	elevation (m)	habitat	phenology	taxonauths
#voucher, OSU herbaria	WILLU5737	Pinaceae	Pinus contorta var. contorta	shore pine	M.E. Peck	6111	07/09/14	1914	Linn	mouth of Smith R.	44.28	-122.05
# Also, They have alot of data, but the data are a little strange. They show a HUGE amount of Pinus contorta latifolia, when most
# literature (Little, 1971; ) says P.c. murrayana.
#For example:
#http://www.nps.gov/archive/crla/gymno.htm
#The reply:
#"Brian,
#
#Thank you for pointing out the mapping error, on the Oregon Plant Atlas, concerning Pinus contorta spp. contorta. That specimen was incorrectly mapped in the Cascade mountains, instead of at the coast. Many of our data points are automatically mapped based on place names and sometimes this causes an error in mapping (as happened in this instance). We will rectify the error shortly.
#
#Concerning Pinus contorta ssp. murrayana: We are considering this subspecies a synonym of Pinus contorta ssp. latifolia. That is why our maps is showing the points you see. This taxonomic decision was based on information we received from our local pine expert and systematist Aaron Liston.
#
#I hope this helps. If you have any further question, please do not hesitate to contact me. And thank you for pointing out the error.
#
#Regards,
#
#-Stephen"
#
#After downloading the "changed data" the day after and reading it into the data set
#I get:
plot(wrld_simpl, ylim=c(30, 45), xlim=c(-125, -120))
points(Latitude ~ Longitude, data=obs[obs$Longitude>-123 & obs$Latitude<45 & obs$Species=="P.c.contorta",], cex=0.5, col=4,pch=2)
obs[obs$Longitude>-123.5 & obs$Latitude<45 & obs$Species=="P.c.contorta",]
#          ID Folder_ID Longitude Latitude      Species                                                      Source
#NA.887  2650        NA -122.1500  43.3000 P.c.contorta Oregon Flora Project,  http://www.oregonflora.org/atlas.php
#NA.893  2656        NA -122.2700  43.1600 P.c.contorta Oregon Flora Project,  http://www.oregonflora.org/atlas.php
#NA.904  2667        NA -123.3700  42.3800 P.c.contorta Oregon Flora Project,  http://www.oregonflora.org/atlas.php
#NA.1591 3354        NA -122.0489  44.2768 P.c.contorta Oregon Flora Project,  http://www.oregonflora.org/atlas.php
oreg[oreg$long>-123.5 & oreg$lat<45 & oreg$taxon=="P.c.contorta",]
#                 data_type    source   family        taxon     common                                       collector_observer collectors_num        date year       county          location     lat      long elevation..m.                     habitat          phenology                                     taxonauths
#888            observation    124523 Pinaceae P.c.contorta shore pine Lois Hopkins, Mary Carlson, Mildred Thiele, Joan Fosback                    unknown   NA      Douglas    Inlet Camp Bog 43.3000 -122.1500          1265                                                Pinus contorta Douglas ex Loudon var. contorta
#894            observation    125012 Pinaceae P.c.contorta shore pine Mary Carlson, Joan Fosback, Mildred Thiele, Lois Hopkins                    unknown   NA      Douglas      Old Man Camp 43.1600 -122.2700          1707                                                Pinus contorta Douglas ex Loudon var. contorta
#905            observation    140922 Pinaceae P.c.contorta shore pine                                               Don Heinze                 April 1996 1996    Josephine          New Hope 42.3800 -123.3700           305 forest, herbland, shrubland                    Pinus contorta Douglas ex Loudon var. contorta
#1592 voucher, OSU herbaria WILLU5737 Pinaceae P.c.contorta shore pine                                                M.E. Peck           6111 9 July 1914 1914         Linn mouth of Smith R. 44.2768 -122.0489            NA                             flowering/fruiting Pinus contorta Douglas ex Loudon var. contorta
#
#
cal[cal$Longitude>-123.5 & cal$Latitude<45 & cal$Taxon=="P.c.contorta",]

#       ID        Taxon   Observer             Source Observation.Date      County Latitude Longitude
#401  ce71 P.c.contorta Sandi Lord         Sandi Lord       2009-07-13   San Diego 33.27504 -117.1518
#403 ce104 P.c.contorta Sandi Lord         Sandi Lord       2009-07-17 Los Angeles 34.11442 -117.7171
#404 ce273 P.c.contorta      staff   Kern County CNPS       2000-01-01      Tulare 36.03994 -118.1889
#405 ce288 P.c.contorta      staff Orange County CNPS       2000-01-01        Inyo 36.77488 -118.3325
#
#                                                                                      Location
#401                                  Las Pilitas Nursery 8331 Nelson Way Escondido, CA, 92026.
#403 Rancho Santa Ana Botanic Garden 1500 North College Avenue Claremont, California 91711-3157
#404                                                  Sherman Pass Road Sequoia National Forest
#405                                                                               Onion Valley
#
#    Herbarium Subspecies Transcription.Notes
#401        NA   contorta                  NA
#403        NA   contorta                  NA
#404        NA   contorta                  NA
#405        NA   contorta                  NA
# The first two are coordinates for plant nurseries.
# The last two must be P.c. murrayana. P.c. contorta doesn't grow at such a high elevation...


# Also, regarding the classification of trees:
plot(wrld_simpl, ylim=c(10, 60), xlim=c(-145, -100))
points(lat ~ long, data=oreg[oreg$taxon=="P.c.latifolia",], col=2,pch=16)
points(lat ~ long, data=oreg[oreg$taxon=="P.c.latifolia" & oreg$lat> 43 & oreg$long> -120.5,], cex=0.5, col=rgb(0.4,0.4,0.4,0.5),pch=16)
# I will stick to Little's rough classfication and deem these lodgepole pines in the sierra nevada to be P. contorta ssp. murrayana
# The oregon flora project has classified all of their former tamarack pines as lodgepole pines. I will undo this.
oreg[oreg$taxon=="P.c.latifolia",]$taxon <- "P.c.murrayana"
oreg[oreg$taxon=="P.c.murrayana" & oreg$lat> 43 & oreg$long> -120.5,]$taxon <- "P.c.latifolia"


# I found a new(er) database: http://www.pnwherbaria.org/


# Pinus contorta ssp. murrayana

# Greg O'Neill and Calflora have a very coastal Sierra Lodgepole pine
points(Latitude ~ Longitude, data=obs[obs$Longitude< -123.5 & obs$Species=="P.c.murrayana",], cex=0.5, col=rgb(0.4,0.4,0.4,0.5),pch=16)
obs[obs$Longitude< -123.5 & obs$Species=="P.c.murrayana",]
#         ID Folder_ID Longitude Latitude       Species                              Source
#4778.1 1693        NA -123.8833 41.83333 P.c.murrayana       Greg O'Neill_Illingworth_Data
#3769   3769        NA -123.9406 41.82460 P.c.murrayana CalFlora, http://www.calflora.org/

Illingworth[49,]
#   Site prov     Surv32     Ht32    DBH32      VPT32    VPH32   lat_S  long_S elev_S MAT_S MCMT_S TD_S MAP_S AHM_S SHM_S DDLT0_S DDGT5_S EXT_Cold_S    lat_P   long_P
#49 70MI  130 0.05555556 3.166667 7.777778 0.00251089 4.017424 51.2833 121.333   1070   3.2   -8.7   23   352  37.6  72.7     935    1102      -40.6 41.83333 123.8833
#   elev_P MAT_P MCMT_P TD_P MAP_P AHM_P SHM_P DDLT0_P DDGT5_P EXT_Cold_P    Subspecies
#49   1097   7.9    2.4 12.9  1742  10.3  86.2     116    1566      -19.7 P.c.murrayana
#Also!
calherb[calherb$longitude< -123.5 & calherb$taxon.name=="P.c.murrayana",]
#    accession_id    taxon.name              collector coll_number_prefix coll_number coll_number_suffix early_jdate late_jdate date_string    county elevation                                                    locality latitude longitude datum source error.distance units
#160     HSC50710 P.c.murrayana G. L. Clifton, Overton                           3337                        2444018    2444018  05/24/1979 Del Norte     683 m           Near Wimer Road, close to the town of Smith River    41.91   -124.02                          NA
#161     HSC51432 P.c.murrayana        Overton, Butler                           4308                        2444038    2444038  06/13/1979 Del Norte    1250 m          Near Gordon Mountain, close to the town of Gasquet    41.80   -123.87                          NA
#162     HSC51487 P.c.murrayana        Overton, Butler                           4368                        2444039    2444039  06/14/1979 Del Norte     930 m             Near Cedar Spring, close to the town of Gasquet    41.83   -123.89                          NA
#163     HSC51662 P.c.murrayana        Overton, Butler                           4608                        2444039    2444039  06/14/1979 Del Norte     914 m      Near Lower Coon Mountain, close to the town of Gasquet    41.81   -123.90                          NA
#164     HSC51758 P.c.murrayana        Overton, Butler                           4732                        2444040    2444040  06/15/1979 Del Norte    1189 m          Near Gordon Mountain, close to the town of Gasquet    41.79   -123.88                          NA
#165     HSC51946 P.c.murrayana        Overton, Butler                           5050                        2444043    2444043  06/18/1979 Del Norte    1738 m     Near Four Brothers, No. 4, close to the town of Gasquet    41.73   -123.79                          NA
#166     HSC51964 P.c.murrayana        Overton, Butler                           5090                        2444043    2444043  06/18/1979 Del Norte    1402 m                                          Near Ship Mountain    41.73   -123.79                          NA
#167     HSC51978 P.c.murrayana        Overton, Butler                           5109                        2444043    2444043  06/18/1979 Del Norte    1265 m                Near Ship Mtn., close to the town of Gasquet    41.72   -123.79                          NA
#168     HSC53451 P.c.murrayana        Overton, Butler                           4273                        2444038    2444038  06/13/1979 Del Norte    1128 m         Near Camp Six Lookout, close to the town of Gasquet    41.83   -123.87                          NA
#169     HSC53897 P.c.murrayana        Overton, Butler                           6668                        2444051    2444051  06/26/1979 Del Norte    1219 m          Near Red Mt. Lookout, close to the town of Klamath    41.53   -123.91                          NA
cal[cal$Longitude==-123.9406,]
#Document.type       observation.type record.number Latitude Longitude number     contributor       Species    county       date           location        observer
#     reported incidental observation        gr1466  41.8246 -123.9406    370 Jeff Greenhouse  P.c.contorta Del Norte 07/05/1986 �  French Hill Rd. Jeff Greenhouse
#     reported incidental observation        gr1466  41.8246 -123.9406    378 Jeff Greenhouse P.c.murrayana Del Norte 07/05/1986 �  French Hill Rd. Jeff Greenhouse
# Looks as though we have duplicate.

# It looks as if several people have collected P. contorta ssp. murryana at this location.
# The elevations are also plausible with all of these "coastal" sierra lodgepole pines.
#Answer from Calflora:
#I think they are both correct. This is a checklist from the
#'French Hill Rd.' area, and it looks like both trees were present.
#See also
#http://www.calflora.org/cgi-bin/noccdetail.cgi?loc_id=jg3082
#
#or
#http://www.calflora.org/entry/checklist.html#vrid=jg3082
#(press > Plant List -- it looks like Jeff Greenhouse found
#5 different pines here).

wash[wash$Decimal.Longitude>-120 & wash$Decimal.Latitude>39.5 & wash$Full.Scientific.Name=="P.c.murrayana",]
#Record.ID Herbarium Accession.Number Accession.Suffix Label.Title Full.Scientific.Name   Family Genus Species.Epithet Species.Author Trinomial.Marker
#    38210       WTU            15034              JWT                    P.c.murrayana Pinaceae Pinus        contorta         Dougl.             var.
#Trinomial.Epithet        Trinomial.Author Quadrinomial.Marker Quadrinomial.Epithet Quadrinomial.Author Name.Qualifier Hybrid.Type Second.Genus
#        murrayana (Grev. & Balf.) Engelm.                  NA                   NA                  NA             NA          NA           NA
#Second.Species.Epithet Second.Species.Author Second.Trinomial.Marker Second.Trinomial.Epithet Second.Trinomial.Author Second.Quadrinomial.Marker
#                    NA                    NA                      NA                       NA                      NA                         NA
#Second.Quadrinomial.Epithet Second.Quadrinomial.Author Second.Name.Qualifier                 Accepted.Name          Common.Names Determination.Number Determiner
#                         NA                         NA                    NA Pinus contorta var. murrayana Murray lodgepole pine
#Determination.Day Determination.Month Determination.Year Det.Exclamation Fide Determination.Notes             Collector Number.Prefix Collector.Number
#               NA                                     NA              NA                       NA Sister Mary Millburge                            447
#Number.Suffix Associated.Collectors Collection.Day Collection.Month Collection.Year Country      State  County          Locality Site.Description Elevation.in.Feet
#           NA                                   10              Jun            1932     USA Washington Spokane Near Green Bluff.           Woods.                NA
#Elev.Upper.Range TRS Decimal.Latitude Decimal.Longitude LatLon.Datum LatLon.Accuracy LatLon.Source UTM.Zone UTM.Easting UTM.Northing UTM.Datum UTM.Accuracy
#              NA              47.8275         -117.2706       WGS 84              NA Gref. program       NA          NA           NA                     NA
#UTM.Source Specimen.Details Miscellaneous.Notes Origin                  Culture Phenology Conservation.Status Type.Specimen. Kind.of.Type Basionym.Scientific.Name
#                                                Native Wild: native/naturalized     Cones                  NA              N           NA                       NA
#
# This seems a little strange. There is still an email coming from Washington.

# Some more distant cousins:
calherb[calherb$longitude< -119 & calherb$latitude< 37.5 & calherb$taxon.name=="P.c.murrayana",]
#    accession_id    taxon.name                                       collector coll_number_prefix coll_number coll_number_suffix early_jdate late_jdate date_string
#97     RSA682379 P.c.murrayana Michael Denslow, Vern Yadon, Julie Anne Delgado                             NA              404 B     2452769    2452769   05 9 2003
#124     UC400256 P.c.murrayana                               Hall and Chandler                             NA                        2415202    2415202  07/01/1900
#    county elevation                                                                                                                 locality latitude longitude
#97  Fresno     564 m   South Inner Coast Ranges Cantua Creek; hills east of Arroyo Leona, about 7.5 miles west of junction with Derrick Road. 36.39528 -120.5281
#124 Fresno                                                                                                                      Shaver -   -  37.12232 -119.2934
#     datum                           source error.distance units
#97                                                      NA
#124 NAD 27 Terrain Navigator v.5.03 1:25000          2.008    mi

# The first one [97] seems the most suspicious. It is at a low elevation, but seems to be documented well. It could be a shore pine but may very have been a tamarack pine.


pc.gbif[pc.gbif$Latitude< 30.9 & pc.gbif$Scientific.name=="P.c.murrayana",]
#         Data.publisher        Dataset                                         Dataset.Rights Collector.name Collector.number Field.number GUID Date.collected
#47 University of Oxford TestCollection Termsofuse. CopyrightText                statementURL.   Gallegos, JM                          S.N.
#   Institution.code Collection.code Catalogue.No Basis.of.record Image.url      Last.indexed Identifier Identification.date Scientific.name Author
#47             cont        testColl         6997        Specimen        NA 01/22/08 11:29 AM                                  P.c.murrayana
#   Scientific.name..interpreted. Kingdom Phylum Class Order   Family Genus Country Country..interpreted.         Locality County Continent.or.Ocean State.Province
#47 Pinus contorta var. murrayana                            Pinaceae Pinus  Mexico                Mexico Cañon San Ramon
#            Region Publisher.country Latitude Longitude Coordinate.precision Cell.id Centi.cell.id Min.depth Max.depth Max.depth.1 Min.altitude Max.altitude
#47 Central America    United Kingdom    30.75   -115.22                   NA   43264            77        NA        NA          NA            0           NA
#   Altitude.precision                            GBIF.portal.url                                       GBIF.webservice.url
#47                 NA http://data.gbif.org/occurrences/137097820 http://data.gbif.org/ws/rest/occurrence/get?key=137097820

pc.gbif[pc.gbif$Latitude< 32.5 & pc.gbif$Scientific.name=="P.c.murrayana",]
#                  Data.publisher                                    Dataset                                         Dataset.Rights       Collector.name
#47          University of Oxford                             TestCollection Termsofuse. CopyrightText                statementURL.         Gallegos, JM
#48          University of Oxford                             TestCollection Termsofuse. CopyrightText                statementURL.         Duffield, JW
#78          University of Oxford                             TestCollection Termsofuse. CopyrightText                statementURL.         Franklin, MA
#79          University of Oxford                             TestCollection Termsofuse. CopyrightText                statementURL.           Tenorio, P
#80          University of Oxford                             TestCollection Termsofuse. CopyrightText                statementURL.         Martínez, M
#81          University of Oxford                             TestCollection Termsofuse. CopyrightText                statementURL.             Moran, R
#82          University of Oxford                             TestCollection Termsofuse. CopyrightText                statementURL.         Martínez, M
#83          University of Oxford                             TestCollection Termsofuse. CopyrightText                statementURL.             Moran, R
#84                UNIBIO, IBUNAM                              MEXU/Pinaceae                                                                  Moran Reid
#85                UNIBIO, IBUNAM                              MEXU/Pinaceae                                                        Tenorio Lezama Pedro
#86 The New York Botanical Garden Herbarium of The New York Botanical Garden                                                               I. L. Wiggins
#   Collector.number Field.number GUID    Date.collected Institution.code Collection.code Catalogue.No Basis.of.record Image.url      Last.indexed   Identifier
#47                          S.N.                                    cont        testColl         6997        Specimen        NA 01/22/08 11:29 AM
#48                             2      10/30/47 12:00 AM             cont        testColl         8028        Specimen        NA 01/22/08 11:29 AM Styles, B.T.
#78                          5673      11/29/87 12:00 AM             cont        testColl         8888        Specimen        NA 01/22/08 11:29 AM   Farjon, A.
#79                         13296      05/03/87 12:00 AM             cont        testColl        10546        Specimen        NA 01/22/08 11:29 AM   Farjon, A.
#80                          3464                                    cont        testColl        10547        Specimen        NA 01/22/08 11:29 AM   Farjon, A.
#81                         15076      06/02/68 12:00 AM             cont        testColl        10548        Specimen        NA 01/22/08 11:29 AM   Farjon, A.
#82                          3464                                    cont        testColl        10805        Specimen        NA 01/22/08 11:29 AM
#83                         15076      06/02/68 12:00 AM             cont        testColl        10863        Specimen        NA 01/22/08 11:30 AM
#84            15076                   06/02/68 12:00 AM           IBUNAM            MEXU        sn432         Unknown        NA 09/09/09 06:54 PM
#85            13296                   05/03/87 12:00 AM           IBUNAM            MEXU        sn435         Unknown        NA 09/09/09 06:54 PM
#86                          4963      09/21/30 12:00 AM               NY       Herbarium        49687        Specimen        NA 03/08/10 02:05 PM
#   Identification.date Scientific.name                  Author Scientific.name..interpreted. Kingdom               Phylum     Class   Order   Family Genus Country
#47                       P.c.murrayana                         Pinus contorta var. murrayana                                                Pinaceae Pinus  Mexico
#48                       P.c.murrayana                         Pinus contorta var. murrayana                                                Pinaceae Pinus  Mexico
#78                       P.c.murrayana                         Pinus contorta var. murrayana                                                Pinaceae Pinus  Mexico
#79                       P.c.murrayana                         Pinus contorta var. murrayana                                                Pinaceae Pinus  Mexico
#80                       P.c.murrayana                         Pinus contorta var. murrayana                                                Pinaceae Pinus  Mexico
#81                       P.c.murrayana                         Pinus contorta var. murrayana                                                Pinaceae Pinus  Mexico
#82                       P.c.murrayana                         Pinus contorta var. murrayana                                                Pinaceae Pinus  Mexico
#83                       P.c.murrayana                         Pinus contorta var. murrayana                                                Pinaceae Pinus  Mexico
#84                       P.c.murrayana (A, Murray bis) Engelm.                Pinus contorta Plantae        Coniferophyta Pinopsida Pinales Pinaceae Pinus México
#85                       P.c.murrayana (A, Murray bis) Engelm.                Pinus contorta Plantae        Coniferophyta Pinopsida Pinales Pinaceae Pinus México
#86                       P.c.murrayana (Grev. & Balf.) Engelm.                Pinus contorta Plantae Pinophyta (conifers)                   Pinaceae Pinus  Mexico
#   Country..interpreted.                               Locality   County Continent.or.Ocean  State.Province          Region Publisher.country Latitude Longitude
#47                Mexico                       Cañon San Ramon                                             Central America    United Kingdom    30.75   -115.22
#48                Mexico                           La Encantada                                             Central America    United Kingdom    30.97   -115.58
#78                Mexico                             Vallecitos                                             Central America    United Kingdom    31.00   -115.50
#79                Mexico                            Observatory                                             Central America    United Kingdom    31.03   -115.45
#80                Mexico                                                                                    Central America    United Kingdom    31.08   -115.50
#81                Mexico                             Vallecitos                                             Central America    United Kingdom    31.00   -115.45
#82                Mexico                                                                                    Central America    United Kingdom    31.08   -115.50
#83                Mexico                             Vallecitos                                             Central America    United Kingdom    31.00   -115.45
#84                Mexico Sierra de San Pedro Martir, Vallecitos                             Baja California Central America            Mexico    31.00   -115.45
#85                Mexico         Observatorio, San Pedro Martir Ensenada                    Baja California Central America            Mexico    31.03   -115.45
#86                Mexico       Vallecitos, Sierra Pedro Mártir               North America Baja California Central America     United States    32.20   -116.50
#   Coordinate.precision Cell.id Centi.cell.id Min.depth Max.depth Max.depth.1 Min.altitude Max.altitude Altitude.precision                            GBIF.portal.url
#47                   NA   43264            77        NA        NA          NA          0.0           NA                 NA http://data.gbif.org/occurrences/137097820
#48                   NA   43264            94        NA        NA          NA       2439.0           NA                 NA http://data.gbif.org/occurrences/137097974
#78                   NA   43624             5        NA        NA          NA       2700.0           NA                 NA http://data.gbif.org/occurrences/137098157
#79                   NA   43624             5        NA        NA          NA       2570.0           NA                 NA http://data.gbif.org/occurrences/137098306
#80                   NA   43624             5        NA        NA          NA       2400.0           NA                 NA http://data.gbif.org/occurrences/137098307
#81                   NA   43624             5        NA        NA          NA       2475.0           NA                 NA http://data.gbif.org/occurrences/137098308
#82                   NA   43624             5        NA        NA          NA       2400.0           NA                 NA http://data.gbif.org/occurrences/137098338
#83                   NA   43624             5        NA        NA          NA       2475.0           NA                 NA http://data.gbif.org/occurrences/137098346
#84                   NA   43624             5        NA        NA          NA       2475.0           NA                 NA http://data.gbif.org/occurrences/219013891
#85                   NA   43624             5        NA        NA          NA       2570.0           NA                 NA http://data.gbif.org/occurrences/219013894
#86                   NA   43983            25        NA        NA          NA       2456.7       2456.7                 NA http://data.gbif.org/occurrences/217036653

#Although some dates are a little old, Little (1971) also drew a small population in this region. The elevation also fits.

# With pc.gbif[48,] Google maps shows that there are trees there and the elevation looks once again good.

# Single occurence near shore near the US-Mexico border
pc.gbif[pc.gbif$Longitude< -116 & pc.gbif$Latitude< 33.5 & pc.gbif$Scientific.name=="P.c.murrayana",]
#                  Data.publisher                                    Dataset Dataset.Rights Collector.name Collector.number Field.number GUID    Date.collected
#86 The New York Botanical Garden Herbarium of The New York Botanical Garden                 I. L. Wiggins                          4963      09/21/30 12:00 AM
#   Institution.code Collection.code Catalogue.No Basis.of.record Image.url      Last.indexed Identifier Identification.date Scientific.name                  Author
#86               NY       Herbarium        49687        Specimen        NA 03/08/10 02:05 PM                                  P.c.murrayana (Grev. & Balf.) Engelm.
#   Scientific.name..interpreted. Kingdom               Phylum Class Order   Family Genus Country Country..interpreted.                         Locality County
#86                Pinus contorta Plantae Pinophyta (conifers)             Pinaceae Pinus  Mexico                Mexico Vallecitos, Sierra Pedro Mártir
#   Continent.or.Ocean  State.Province          Region Publisher.country Latitude Longitude Coordinate.precision Cell.id Centi.cell.id Min.depth Max.depth Max.depth.1
#86      North America Baja California Central America     United States     32.2    -116.5                   NA   43983            25        NA        NA          NA
#   Min.altitude Max.altitude Altitude.precision                            GBIF.portal.url                                       GBIF.webservice.url
#86       2456.7       2456.7                 NA http://data.gbif.org/occurrences/217036653 http://data.gbif.org/ws/rest/occurrence/get?key=217036653

# Looks ok...


# Pinus contorta ssp. latifolia
pc.gbif[pc.gbif$Longitude< -119 & pc.gbif$Latitude<40 & pc.gbif$Scientific.name=="P.c.latifolia",]
#                  Data.publisher                                    Dataset Dataset.Rights Collector.name Collector.number Field.number GUID    Date.collected
#48 The New York Botanical Garden Herbarium of The New York Botanical Garden                   A. P. Pinzl                         10209      09/03/92 12:00 AM
#   Institution.code Collection.code Catalogue.No Basis.of.record Image.url      Last.indexed Identifier Identification.date Scientific.name  Author
#48               NY       Herbarium        64353        Specimen        NA 03/08/10 02:05 PM                                  P.c.latifolia Engelm.
#   Scientific.name..interpreted. Kingdom               Phylum Class Order   Family Genus                  Country Country..interpreted.
#48                Pinus contorta Plantae Pinophyta (conifers)             Pinaceae Pinus United States of America         United States
#                                                                                      Locality      County Continent.or.Ocean State.Province           Region
#48 Carson Range, a bit below the summit of Genoa Peak by structure for communications (?) site Douglas Co.      North America         Nevada Northern America
#   Publisher.country Latitude Longitude Coordinate.precision Cell.id Centi.cell.id Min.depth Max.depth Max.depth.1 Min.altitude Max.altitude Altitude.precision
#48     United States       39    -119.9                   NA   46500             1        NA        NA          NA       2743.2       2743.2                 NA
#                              GBIF.portal.url                                       GBIF.webservice.url
#48 http://data.gbif.org/occurrences/217036664 http://data.gbif.org/ws/rest/occurrence/get?key=217036664

# The furthest south lodgepole pine
pc.gbif[pc.gbif$Longitude> -117 & pc.gbif$Latitude<38 & pc.gbif$Scientific.name=="P.c.latifolia",]
#                  Data.publisher                                    Dataset Dataset.Rights Collector.name Collector.number Field.number GUID    Date.collected
#21 The New York Botanical Garden Herbarium of The New York Botanical Garden                    R. M. King                         12381      03/11/03 12:00 AM
#   Institution.code Collection.code Catalogue.No Basis.of.record Image.url      Last.indexed Identifier Identification.date Scientific.name  Author
#21               NY       Herbarium       658514        Specimen        NA 03/08/10 02:05 PM                                  P.c.latifolia Engelm.
#   Scientific.name..interpreted. Kingdom               Phylum Class Order   Family Genus                  Country Country..interpreted.
#21                Pinus contorta Plantae Pinophyta (conifers)             Pinaceae Pinus United States of America         United States
#                                      Locality     County Continent.or.Ocean State.Province           Region Publisher.country Latitude Longitude Coordinate.precision
#21 At Keystone, along US 6 (Loveland Pass Rd.) Summit Co.      North America       Colorado Northern America     United States    36.66   -105.95                   NA
#   Cell.id Centi.cell.id Min.depth Max.depth Max.depth.1 Min.altitude Max.altitude Altitude.precision                            GBIF.portal.url
#21   45434            60        NA        NA          NA       2849.9       2849.9                 NA http://data.gbif.org/occurrences/217036793
#                                         GBIF.webservice.url
#21 http://data.gbif.org/ws/rest/occurrence/get?key=217036793

# In the flat lands, but highlands:
Illingworth[Illingworth$long_P< 113 & Illingworth$lat_P>46 & Illingworth$lat_P<51 & Illingworth$Subspecies=="P.c.latifolia",]
#     Site prov     lat_P long_P elev_P MAT_P MCMT_P TD_P MAP_P AHM_P SHM_P DDLT0_P DDGT5_P EXT_Cold_P    Subspecies
#52   70MI  143  49.63333  110.3   1448   2.1  -12.1 27.8   459  26.4  59.4    1450    1174      -44.6 P.c.latifolia
#54   70MI  146  46.75000  110.5   2134   2.2   -7.9 21.7   652  18.7  44.0    1125     903      -40.2 P.c.latifolia
# The elevations still look ok

# Western Rockies
pc.gbif[pc.gbif$Longitude< -113 & pc.gbif$Latitude<44 & pc.gbif$Scientific.name=="P.c.latifolia",]
#                   Data.publisher                                    Dataset Dataset.Rights Collector.name Collector.number Field.number GUID    Date.collected
#105 The New York Botanical Garden Herbarium of The New York Botanical Garden                   A. P. Pinzl                         10175      07/27/92 12:00 AM
#119 The New York Botanical Garden Herbarium of The New York Botanical Garden                N. H. Holmgren                          5945      06/17/72 12:00 AM
#    Institution.code Collection.code Catalogue.No Basis.of.record Image.url      Last.indexed Identifier Identification.date Scientific.name  Author
#105               NY       Herbarium        50022        Specimen        NA 03/08/10 02:05 PM                                  P.c.latifolia Engelm.
#119               NY       Herbarium        49807        Specimen        NA 03/08/10 02:05 PM                                  P.c.latifolia Engelm.
#    Scientific.name..interpreted. Kingdom               Phylum Class Order   Family Genus                  Country Country..interpreted.
#105                Pinus contorta Plantae Pinophyta (conifers)             Pinaceae Pinus United States of America         United States
#119                Pinus contorta Plantae Pinophyta (conifers)             Pinaceae Pinus United States of America         United States
#                                                                                                                      Locality         County Continent.or.Ocean
#105                                                 Northeast of Sunflower Reservoir, Big Bend Campground, by campground entry       Elko Co.      North America
#119 South Hills, Rogerson-Oakley road, Shoshone Creek, 19.1 (12.5 airline) miles east of Rogerson, near Shoshone Guard Station Twin Falls Co.      North America
#    State.Province           Region Publisher.country Latitude Longitude Coordinate.precision Cell.id Centi.cell.id Min.depth Max.depth Max.depth.1 Min.altitude
#105         Nevada Northern America     United States     41.8    -115.7                   NA   47224            83        NA        NA          NA       2118.4
#119          Idaho Northern America     United States     42.2    -114.3                   NA   47585            27        NA        NA          NA       1828.8
#    Max.altitude Altitude.precision                            GBIF.portal.url                                       GBIF.webservice.url
#105       2118.4                 NA http://data.gbif.org/occurrences/217036671 http://data.gbif.org/ws/rest/occurrence/get?key=217036671
#119       1828.8                 NA http://data.gbif.org/occurrences/217036652 http://data.gbif.org/ws/rest/occurrence/get?key=217036652
# Everything looks good...

# Southern Pinus contorta
pc.gbif[pc.gbif$Longitude> -110 & pc.gbif$Latitude<38 & pc.gbif$Scientific.name=="Pinus contorta",]
#   Data.publisher              Dataset Dataset.Rights Collector.name Collector.number Field.number GUID Date.collected Institution.code Collection.code Catalogue.No
#26    USDA PLANTS USDA PLANTS Database                                                                                        USDA NRCS     USDA Plants   PICO-08083
#   Basis.of.record Image.url      Last.indexed Identifier Identification.date Scientific.name          Author Scientific.name..interpreted. Kingdom        Phylum
#26     Observation        NA 02/25/09 05:10 PM                                 Pinus contorta Dougl. ex Loud.                Pinus contorta Plantae Coniferophyta
#       Class   Order   Family Genus       Country Country..interpreted.                   Locality    County Continent.or.Ocean State.Province           Region
#26 Pinopsida Pinales Pinaceae Pinus United States         United States Montezuma County, Colorado Montezuma      North America       Colorado Northern America
#   Publisher.country Latitude Longitude Coordinate.precision Cell.id Centi.cell.id Min.depth Max.depth Max.depth.1 Min.altitude Max.altitude Altitude.precision
#26     United States    37.34    -108.6                   NA   45791            34        NA        NA          NA           NA           NA                 NA
#                             GBIF.portal.url                                      GBIF.webservice.url
#26 http://data.gbif.org/occurrences/32984750 http://data.gbif.org/ws/rest/occurrence/get?key=32984750

# Southwest Alaskan pines:
arctos[arctos$DEC_LONG< -145 & arctos$SCIENTIFIC_NAME=="Pinus contorta",]
#                   �..COLLECTION CAT_NUM SCIENTIFIC_NAME                                                            SPEC_LOCALITY VERBATIM_DATE  DEC_LAT  DEC_LONG
#5  UAM Herbarium Vascular Plants  160459  Pinus contorta Kodiak Island, Olga Bay, old Akalura Cannery, behind Fish and Game cabin   23 Jun 2008 57.16082 -154.2339
#14 UAM Herbarium Vascular Plants  142373  Pinus contorta  Kodiak Archipelago, Kodiak I., Olga Bay, Cannery Cove, Olga Bay Cannery   05-Jun-1999 57.15833 -154.2250
# Looks ok...

pc.gbif[pc.gbif$Longitude< -118 & pc.gbif$Latitude<35 & pc.gbif$Scientific.name=="Pinus contorta",]
#   Data.publisher              Dataset Dataset.Rights Collector.name Collector.number Field.number GUID Date.collected Institution.code Collection.code Catalogue.No
#12    USDA PLANTS USDA PLANTS Database                                                                                        USDA NRCS     USDA Plants   PICO-06037
#   Basis.of.record Image.url      Last.indexed Identifier Identification.date Scientific.name          Author Scientific.name..interpreted. Kingdom        Phylum
#12     Observation        NA 02/25/09 05:10 PM                                 Pinus contorta Dougl. ex Loud.                Pinus contorta Plantae Coniferophyta
#       Class   Order   Family Genus       Country Country..interpreted.                       Locality      County Continent.or.Ocean State.Province           Region
#12 Pinopsida Pinales Pinaceae Pinus United States         United States Los Angeles County, California Los Angeles      North America     California Northern America
#   Publisher.country Latitude Longitude Coordinate.precision Cell.id Centi.cell.id Min.depth Max.depth Max.depth.1 Min.altitude Max.altitude Altitude.precision
#12     United States    33.39   -118.43                   NA   44341            35        NA        NA          NA           NA           NA                 NA
#                             GBIF.portal.url                                      GBIF.webservice.url
#12 http://data.gbif.org/occurrences/32984718 http://data.gbif.org/ws/rest/occurrence/get?key=32984718
S
# Would the USDA screw that up? I hope not...
