# Supplementary material for: Intraspecific variation buffers projected climate change impacts on Pinus contorta
Source: Ecol Evol. 2013 Jan 17;3(2):437–49. doi: 10.1002/ece3.426 (PMC3586652; doi:10.1002/ece3.426)
Supplement: Supplementary file 3 [file ece30003-0437-SD3.zip › Paths.r]

## This file contains all the paths for all files needed
shapebase <- "/D/Documents/Spatial_Datasets/shapebase"
dsnbase <- paste(dirbase,"Data/", sep="")
graphspath <- paste(dirbase,"Thesis/Graphs/", sep="")
docpath <- paste(dirbase,"Thesis/", sep="")
rangebase <- paste(dsnbase,"Range_distribution_data/", sep="")
bc_clim <- paste(dsnbase,"Climate_Data/Climate_BC/MAT_MAP_Normals/",sep="")
esri_bio <- paste(dsnbase, "Climate_Data/1975/bioclim/", sep="")
fiabase <- paste(rangebase,"FIA",sep="")
firebase <- paste(dsnbase,"Fire_Data/GFED_Files/",sep="")
gbif<- paste(rangebase,"GBIF/",sep="")
ill_worbase <- paste(rangebase, "Illingworth_Test_Data/", sep="")
input_data <- paste(dsnbase, "Input_data/", sep="")
output_data <- paste(dsnbase, "Output_data/", sep="")
All_ssp <- paste(input_data, "All_ssp/", sep="")
latifolia <- paste(input_data, "Pc_latifolia/", sep="")
murrayana <- paste(input_data, "Pc_murrayana/", sep="")
contorta  <- paste(input_data, "Pc_contorta/", sep="")
maxent_out <- paste(dsnbase, "Maxent_Output/", sep="")
latifolia_max <- paste(maxent_out, "Pc_latifolia/", sep="")
murrayana_max <- paste(maxent_out, "Pc_murrayana/", sep="")
contorta_max  <- paste(maxent_out, "Pc_contorta/", sep="")
all_ssp_max <- paste(maxent_out, "All_ssp/", sep="")
ONmodbase <- paste(dsnbase, "ONeill_Model_output/", sep="")
maxpath <- paste(dirbase, "MaxEnt/",sep="")
pcrage <- paste(rangebase,"Final_dist_data/",sep="")
scripts <- paste(dirbase,"R_scripts/", sep="")
pubpath <- paste(dirbase,"Publication/", sep="")
p.graphspath <- paste(pubpath,"Graphs/", sep="")
shpbase <- paste(dsnbase,"ShapeDbase", sep="")
subs_path <-  paste(dsnbase, "Data_subsets/", sep="")
                                        # For good luck.
projpc <- "+proj=longlat +datum=WGS84"
proj_aea <- "+proj=aea +lat_1=20 +lat_2=75 +lat_0=47.5 +lon_0=-96 +ellps=GRS80 +datum=NAD83 +units=m"
years <- c(1975,2020,2050,2080)
subspecies <- c("contorta", "murrayana","latifolia", "all_ssp")
periods <- c("1950--2000","2010--2040","2040--2070","2070--2100")
stud_ar <- c(-173,-53, 23,73)
ssp <- "all_ssp"
y <- 1975

var.rename.bio <- function(vars)
{
  bio.vars <- c(
                "AHM","SHM", "P1", "P5", "P6", "P7", "DQTMAX", "P3", "P12",
                "P4", "P8", "P10", "P13", "P15", "P17", "P9", "P19", "P2",
                "P14", "P11", "P16", "MSP", "P18")
  name.vars <- c("Ann_Drought_Index", "Summ_Drought_Index", "Mean_Annual_Temp",
                 "Tmean_Hot_Month", "Tmean_Cold_Month","Temp_Annual_Range",  
                 "Tmax_of_Dry_Quart","Isothermality","Mean_Ann_Prec",
                 "Temp_Seasonality", "Tmean_of_Wet_Quart", "Tmean_of_Hot_Quart", 
                 "Prec_of_Wet_Month","Prec_Seasonality", "Prec_of_Dry_Quart",  
                 "Tmean_of_Dry_Quart","Prec_of_Cold_Quart","Mean_Diurnal_Range",
                 "Prec_of_Dry_Month","Tmean_of_Cold_Quart","Prec_of_Wet_Quart",
                 "Mean_Summer_Prec","Prec_of_Hot_Quart")
  sapply(vars,function(var)name.vars[var == bio.vars])
}
##var <- c("P18", "AHM")
##var.rename.bio(bio.vars) #Works
name.it <- function(vars){
  name.vars <- c("Ann_Drought_Index", "Summ_Drought_Index", "Mean_Annual_Temp",
                 "Tmean_Hot_Month", "Tmean_Cold_Month","Temp_Annual_Range",  
                 "Tmax_of_Dry_Quart","Isothermality","Mean_Ann_Prec",
                 "Temp_Seasonality", "Tmean_of_Wet_Quart", "Tmean_of_Hot_Quart", 
                 "Prec_of_Wet_Month","Prec_Seasonality", "Prec_of_Dry_Quart",  
                 "Tmean_of_Dry_Quart","Prec_of_Cold_Quart","Mean_Diurnal_Range",
                 "Prec_of_Dry_Month","Tmean_of_Cold_Quart","Prec_of_Wet_Quart",
                 "Mean_Summer_Prec","Prec_of_Hot_Quart")

  full.name.vars <- c("annual drought index","summer drought index",
                      "mean annual temperature","mean warm month temperature",
                      "mean cold month temperature","annual temperature range",
                      "maximum temperature of dry quarter","isothermality",
                      "mean annual precipitation","temperature seasonality",
                      "mean temperature of wet quarter",
                      "mean temperature of warm quarter",
                      "precipitation of wet month","precipitation seasonality",
                      "precipitation of dry quarter",
                      "mean temperature of dry quarter",
                      "precipitation of cold quarter",        
                      "mean diurnal range","precipitation of dry month",
                      "mean temperature of cold quarter",
                      "precipitation of wet quarter","mean summer precipitation",
                      "precipitation of warm quarter")
  sapply(vars,function(var)full.name.vars[var == name.vars])
}
## ## Test!
## var <- c("P18", "AHM")
## name.it(name.vars) #Works

## Same as above but capitalized
name.it.caps <- function(vars){
  name.vars <- c("Ann_Drought_Index", "Summ_Drought_Index",
                 "Mean_Annual_Temp", "Tmean_Hot_Month",
                 "Tmean_Cold_Month","Temp_Annual_Range",
                 "Tmax_of_Dry_Quart","Isothermality","Mean_Ann_Prec",
                 "Temp_Seasonality", "Tmean_of_Wet_Quart",
                 "Tmean_of_Hot_Quart", "Prec_of_Wet_Month","Prec_Seasonality",
                 "Prec_of_Dry_Quart",
                 "Tmean_of_Dry_Quart","Prec_of_Cold_Quart","Mean_Diurnal_Range",
                 "Prec_of_Dry_Month","Tmean_of_Cold_Quart","Prec_of_Wet_Quart",
                 "Mean_Summer_Prec","Prec_of_Hot_Quart")

  full.name.vars <- c("Annual Drought Index","Summer Drought Index",
                      "Mean Annual Temperature","Mean Warm Month Temperature",
                      "Mean Cold Month Temperature","Annual Temperature Range",
                      "Maximum Temperature of Dry Quarter", "Isothermality",
                      "Mean Annual Precipitation", "Temperature Seasonality",
                      "Mean Temperature of Wet Quarter",
                      "Mean Temperature of Warm Quarter",
                      "Precipitation of Wet Month","Precipitation Seasonality",
                      "Precipitation of Dry Quarter",
                      "Mean Temperature of Dry Quarter",
                      "Precipitation of Cold Quarter",
                      "Mean Diurnal Range","Precipitation of Dry Month",
                      "Mean Temperature of Cold Quarter",
                      "Precipitation of Wet Quarter",
                      "Mean Summer Precipitation",
                      "Precipitation of Warm Quarter")
                      sapply(vars,function(var)full.name.vars[var == name.vars])
}
## var <- c("P18", "AHM")
## name.it(name.vars) #Works
paths <- function(ssp){
  ifelse(ssp=="all_ssp",All_ssp,ifelse(ssp=="latifolia",latifolia,
           ifelse(ssp=="contorta",contorta,ifelse(ssp=="murrayana",
                    murrayana,NA))))
}
paths.max <- function(ssp){
  ifelse(ssp=="all_ssp", all_ssp_max, ifelse(ssp=="latifolia", latifolia_max, 
           ifelse(ssp=="contorta", contorta_max, ifelse(ssp=="murrayana",
                    murrayana_max,NA))))
}
##path(ssp)
tell.perc <- function(x){
  perc <-  x - 100
  paste(abs(perc),"\\\\%",ifelse(perc>0, " habitat gain"," habitat loss"),sep="")
}
## tell.perc(76)

var.range <- function(ssp){
  path <- paths.max(ssp)
  selvars <- good.vars[[ssp]]
  sapply(selvars,function(var){
    var1 <- read.table(paste(path,"plots/Pinus_contorta_",
                             ifelse(ssp=='all_ssp','',
                                    paste(ssp,"_",sep='')),var,".dat",
                             sep=""),header=T,sep=",")
    response <- which(abs(diff(var1$y)) >
                      mean(abs(summary(diff(var1$y))[c("1st Qu.","3rd Qu.")])))
    response <- range(response) + c(1, -1)
    paste(round(var1$x[response]),collapse=' - ')
  })
}

curve.class <- function(ssp){
  path <- paths.max(ssp)
  selvars <- good.vars[[ssp]]
  sapply(selvars,function(var){
    var1 <- read.table(paste(path,"plots/Pinus_contorta_",
                             ifelse(ssp=='all_ssp','',paste(ssp,"_",sep='')),var,
                             ".dat", sep=""), header=T, sep=",")
    response <- which(diff(var1$y)!=0.0)
    resp.curve <- var1$y[response][1] - var1$y[response][length(response)]
    logis.range <- diff(range(var1$y[response]))
    crv.ch <- logis.range*0.75
    peaks <- which(var1$y[response] > max(var1$y[response])*.5)
    num.peaks <- length(which(diff(peaks)>1))+1
    valleys <-
      length(which(diff(which(var1$y[response] < min(var1$y[response])+min(var1$y[response])*.5))>1))+1
    ifelse(resp.curve>crv.ch, 'sigmoidal, neg.',
           ifelse(resp.curve < -crv.ch, 'sigmoidal, pos.',
                  ifelse(resp.curve > -crv.ch & resp.curve < crv.ch &
                         var1$y[response][1] < crv.ch & num.peaks<2, 'unimodal, pos.',
                         ifelse(resp.curve > -crv.ch & resp.curve < crv.ch &
                                var1$y[response][1] > crv.ch, 'unimodal, inverse',
                                ifelse(resp.curve > -crv.ch & resp.curve < crv.ch &
                                       var1$y[response][1] < crv.ch  & num.peaks>1,
                                       'bimodal, pos.',
                                       ifelse(valleys>1,'bimodal, inverse',NA))))))
  })
}
##sapply(subspecies,curve.class) 

##plot(var1$y[response] ~ var1$x[response])

tell.it <- function(ssp){
  selvars <- good.vars[[ssp]]
  paste(paste(name.it(selvars[-length(selvars)]), collapse=', '),
        name.it(selvars[length(selvars)]),sep=', and ')
}

tell <- function(vec){
  paste(paste(vec[-length(vec)], collapse=', '),vec[length(vec)],sep=' and ')
}

crappy.plot <- function(ssp,plotdatapath,PNG=FALSE){
  path <- paths(ssp)
  selvars <- good.vars[[ssp]]
  if(length(selvars)==3)
    {
      if(PNG)png(paste(graphspath,"Maxent_Pc_",ssp,"_resp_curve.png",sep=""),width=6,
                 height=2,res=900,units='in')
      par(mfrow=c(1,3), mar=c(4.2,.69,.0001,.61),oma=c(0,3.1,0.2,0))
      for(i in 1:length(selvars))
        {
          var1 <- read.table(paste(plotdatapath,"/Pinus_contorta_",
                                   if(ssp!='all_ssp'){paste(ssp,"_",sep='')},
                                   selvars[i],".dat", sep=""), header=T, sep=",")
          plot(y~x, data=var1, ylab=ifelse(i==1,'Response of complete model',''),
               cex=1, cex.lab=1, cex.axis=1, 
               lwd=2, type="l", ylim=c(0,1),axes=F,xpd=NA,
               xlab=name.it(selvars[i]))#gsub('_',' ',paste(selvars[i],'')))
          axis(1)
          if(i==1){axis(2,at=seq(0,1,.2))}
          if(i==3){if(ssp!='all_ssp')savefont <- par(font=3);
                   legend('topright',legend=ifelse(ssp!='all_ssp',paste(ssp,'    '),
                                       'All subsp.    '),cex=2 ,box.lty=0,bg='transparent')
                   if(ssp!='all_ssp')par(savefont)                                    
                 }
        }
      if(PNG)dev.off()
    }
  if(length(selvars)==2)
    {
      if(PNG) png(paste(graphspath,"Maxent_Pc_",ssp,"_resp_curve.png",sep=""),
                  width=6,height=2,res=900,units='in')
      par(mfrow=c(1,3), mar=c(4.2,.69,.0001,.61),oma=c(0,3.1,0.2,0))
      for(i in 1:length(selvars))
        {
          var1 <- read.table(paste(plotdatapath,"/Pinus_contorta_",
                                   ifelse(ssp=='all_ssp','',paste(ssp,"_",sep='')),
                                   selvars[i],".dat", sep=""), header=T, sep=",")
          plot(y~x, data=var1,cex=1, cex.lab=1, cex.axis=1, lwd=2, type="l",
               ylim=c(0,1),axes=F,xpd=NA,
               ylab=ifelse(i==1,'Response of complete model',''),
               xlab=name.it(selvars[i]))#gsub('_',' ',paste(selvars[i],'')))
          axis(1)
          if(i==1){axis(2,at=seq(0,1,.2))}
          if(i==2){savefont <- par(font=3);legend('topright',legend=paste(ssp,'    '),
                                     cex=2 ,box.lty=0,bg='transparent');par(savefont)}
        }
      if(PNG) dev.off()
    }
  if(length(selvars)==4)
    {
      if(PNG) png(paste(graphspath,"Maxent_Pc_",ssp,"_resp_curve.png",sep=""),
                  width=7.3,height=4,res=900,units='in')
      par(mfrow=c(2,2),  mar=c(4.2,.69,.61,.91),oma=c(0,3.6,0,0))
      cex.all <- 1
      for(i in 1:length(selvars))
        {
          var1 <- read.table(paste(plotdatapath,"/Pinus_contorta_",
                                   ifelse(ssp=='all_ssp','',paste(ssp,"_",sep='')),
                                   selvars[i],".dat", sep=""), header=T, sep=",")
          plot(y~x, data=var1,cex=cex.all, cex.lab=cex.all, cex.axis=cex.all, lwd=2,
               type="l", ylim=c(0,1),axes=F,xpd=NA,
               ylab=ifelse(i==3,'  \t \t     Response of complete model',''),
               xlab=name.it(selvars[i]))#gsub('_',' ',paste(selvars[i],'')))
          axis(1)#,at=signif(seq(range(var1$x)[1],range(var1$x)[2],diff(range(var1$x))*.25),1))
          if(i==1 | i==3){axis(2,at=seq(0,1,.2))}
          if(i==2){savefont <- par(font=3);legend('topright',legend=paste(ssp,'    '),
                                     cex=2 ,box.lty=0,bg='transparent');par(savefont)}
        }
      if(PNG) dev.off()
    }
}
