# Supplementary material for: Intraspecific variation buffers projected climate change impacts on Pinus contorta
Source: Ecol Evol. 2013 Jan 17;3(2):437–49. doi: 10.1002/ece3.426 (PMC3586652; doi:10.1002/ece3.426)
Supplement: Supplementary file 3 [file ece30003-0437-SD3.zip › pcontorta_r.bioclim]

#!/bin/bash -x
# ==============================================================================
#
# MODULE:      pcontorta_r.bioclim
# AUTHOR(S):   Paulo van Breugel (pvanbmail-gis AT yahoo.com) & Brian Oney
#                (brian.j.oney AT gmail.com)
# PURPOSE:	   Calculate bioclim variables 
# COPYRIGHT:	(C) 2009 Paulo van Breugel
# 	This program is free software under the GNU General Public
# 	Licence (>= v2). Read the file COPYING that comes with GRASS
# 	for details
# 
# This script creates the 23 BIOCLIM variables given below from monthly Tmin, 
# Tmax, and Precipitation grids.  Additionally for a paper Oney et al. 2012
# further variables are calculated.
# -----------------------------------
# This | Hijmans | description
# -----------------------------------
# P1 = BIO1 = Annual Mean Temperature 
# P2 = BIO2 = Mean Diurnal Range (Mean of monthly (max temp - min temp)) 
# P3 = BIO3 = Isothermality (P2/P7) (* 100) 
# P4 = BIO4 = Temperature Seasonality (standard deviation *100) 
# P5 = BIO5 = Max Temperature of Warmest Month 
# P6 = BIO6 = Min Temperature of Coldest Month 
# P7 = BIO7 = Temperature Annual Range (P5-P6) 
# P8 = BIO8 = Mean Temperature of Wettest Quarter
# P9 = BIO9 = Mean Temperature of Driest Quarter 
# P10 = BIO10 = Mean Temperature of Warmest Quarter 
# P11 = BIO11 = Mean Temperature of Coldest Quarter 
# P12 = BIO12 = Annual Precipitation 
# P13 = BIO13 = Precipitation of Wettest Month 
# P14 = BIO14 = Precipitation of Driest Month 
# P15 = BIO15 = Precipitation Seasonality (Coefficient of Variation) 
# P16 = BIO16 = Precipitation of Wettest Quarter 
# P17 = BIO17 = Precipitation of Driest Quarter 
# P18 = BIO18 = Precipitation of Warmest Quarter 
# P19 = BIO19 = Precipitation of Coldest Quarter 
# 
# Additionally, for this study
# DQTMX = For a hopefully more indicative drought stress index: - Driest quarter tmax
# MSP = Precipitation of Summer  
# AHM = Annual heat/moisture index (AHM: (MAT + 10)/(MAP X or / 1000))
# SHM = Summer heat/moisture index (SHM): MWMT/(MSP X or / 1000) (Tuhkanen, 1980)

# 
# These summary Bioclimatic variables are after: 
#
# Nix, 1986. A biogeographic analysis of Australian elapid snakes. 
# In: R. Longmore (ed.). Atlas of elapid snakes of Australia. Australian Flora
# and Fauna Series 7. Australian Government Publishing Service, Canberra. 
# 
# and expanded following the ANUCLIM manual.  
#
# The script is partly based on MkBCvars.aml (version 2.3) by Robert Hijmans 
# available on www.worldclim.org. To keep variables comparable with the bioclim
# variables as calculated by this aml, CVs are first multiplied by 100. 
# Moreover, P2 is first multiplied by 100 when calculating P3 (isothermality).
# However, note that unlike in the aml by Hijmans, no rounding of numbers is
# done
#
# The assumption is that required montly climate data are in the mapset 'Inmap'.
# All calculations will be done in and results written to the new mapset
# 'Outmap' to avoid that data will be overwritten. If it should be done in the
# same mapset, give Outmap and Inmap the same name. 
# 
# ==============================================================================
#
# Requirements:
# 	- bc
#
# For loop for all 30 climatic periods of the HADCM3 simulations
# http://pvanb.wordpress.com/2009/12/22/calculating-bioclim-variables-in-grass-gis/
for y in 1975 2020 2050 2080;
do

# Give input and output/work mapset
#----------------------------------

Outmap=pc_data_$y
Inmap=pc_data_$y
Tmax=tmax_
Tmin=tmin_
Prec=prec_

# Remove possible .gislock file...
#--------------------------------------------------

rm -f `g.gisenv get=GISDBASE`/`g.gisenv get=LOCATION_NAME`/${Outmap}/.gislock

# Create mapset and copy data over from other mapset
#--------------------------------------------------

g.mapset -c mapset=${Outmap}

if [ "`g.gisenv get=MAPSET`" = "${Outmap}" ]
then
    echo "GRASS was able to create and/or switch to the desired mapset: continuing..."
else 
    echo "GRASS was not able to create and switch to the wished mapset"
    echo "This might be due to a remnant .gislock file in the relevant mapset"
    echo "Please shutdown other running GRASS programs and delete .gislock file"
    echo "Exiting this script..."
    exit
fi

#done
#exit

#g.region rast=${Prec}1
g.region n=73 s=23 e=-53 w=-173

g.mapsets addmapset=${Inmap}
for (( i = 1; i <= 12; i++ ))
do
    g.copy rast=${Prec}${i}@${Inmap},${Prec}${i}
    g.copy rast=${Tmax}${i}@${Inmap},${Tmax}${i}
    g.copy rast=${Tmin}${i}@${Inmap},${Tmin}${i}
done

# Take away * 10 stuff
#---------------------------
for (( i = 1; i <= 12; i++ ))
do
    r.mapcalc " ${Tmin}${i}=${Tmin}${i}@${Inmap} /10"
    r.mapcalc " ${Tmax}${i}=${Tmax}${i}@${Inmap} /10"
done

# P1. Annual Mean Temperature  
#---------------------------
for (( i = 1; i <= 12; i++ ))
	do
      r.mapcalc "tav_$i = (${Tmin}${i}@${Outmap} + ${Tmax}${i}@${Outmap})/2"
	done
r.series input="`g.mlist -m pattern='tav_*' sep=,`" output=P1 method=average

# P4. Temperature Seasonality (standard deviation)  
#-------------------------------------------------
r.series input="`g.mlist -m pattern='tav_*' sep=,`" output=P4 method=stddev
r.mapcalc "P4 = P4*100"

# P5. Max Temperature of Warmest Period  
#--------------------------------------
r.series input="`g.mlist -m pattern=${Tmax}* sep=, mapset=${Outmap}`" output=P5 method=maximum

# P6. Min Temperature of Coldest Period  
#-------------------------------------
r.series input="`g.mlist -m pattern=${Tmin}* sep=, mapset=${Outmap}`" output=P6 method=minimum
 
# P7. Temperature Annual Range (P5-P6)  
#-------------------------------------
r.mapcalc "P7=P5@${Outmap}-P6@${Outmap}"
 
# P12. Annual Precipitation  
#--------------------------
r.series input="`g.mlist -m pattern=$Prec* sep=, mapset=$Outmap`" output=P12 method=sum
 
# P13. Precipitation of Wettest Period  
#-------------------------------------
r.series input="`g.mlist -m pattern=${Prec}* sep=, mapset=${Outmap}`" output=P13 method=maximum

# P14. Precipitation of Driest Month  
#------------------------------------
r.series input="`g.mlist -m pattern=${Prec}* sep=, mapset=${Outmap}`" output=P14 method=minimum

# P15. Precipitation Seasonality(Coefficient of Variation)  
#---------------------------------------------------------
r.series input="`g.mlist -m pattern=${Prec}* sep=, mapset=${Outmap}`" output=P15 method=stddev
r.mapcalc "P15 = (100*P15@${Outmap}) /((1+P12@${Outmap})/12)"

# P2. Mean Diurnal Range(Mean(period max-min)) 
#--------------------------------------------- 
for (( i = 1; i <= 12; i++ ))
	do
		echo "rg_${i} = ${Tmax}${i} - ${Tmin}${i}" | r.mapcalc
	done
r.series input="`g.mlist -m pattern=rg_* sep=, mapset=${Outmap}`" output=P2 method=average
g.mremove -f rast=rg_*


# P3. Isothermality (P2 / P7)  
#----------------------------
r.mapcalc "P3 = (100*P2@${Outmap})/P7@${Outmap}"

# Quarterly precipitation
#------------------------
for (( i = 1; i <= 12; i++ ))
	do
		j=$i
		k=$(echo "$i+1" | bc )
		m=$(echo "$i+2" | bc )
		if [ ${k} -gt 12 ]; then 
			k=$(echo "${k}-12" | bc)
		fi
		if [ ${m} -gt 12 ]; then
			m=$(echo "${m}-12" | bc)
		fi
	r.mapcalc "pqt_${i}=${Prec}${j} + ${Prec}${k} + ${Prec}${m}"	
	done

# P16. Precipitation of Wettest Quarter
#-------------------------------------
r.series input="`g.mlist -m pattern='pqt_*' sep=,`" output=P16 method=maximum 	

# P17. Precipitation of Driest Quarter  
#-------------------------------------
r.series input="`g.mlist -m pattern='pqt_*' sep=,`" output=P17 method=minimum 	

# P8. Mean Temperature of Wettest Quarter
#----------------------------------------
pqt_series="pqt_1,pqt_2,pqt_3,pqt_4,pqt_5,pqt_6,pqt_7,pqt_8,pqt_9,pqt_10,pqt_11,pqt_12"
r.series input=$pqt_series output=tmp_1 method=max_raster
r.mapcalc "qt_1=if(tmp_1==0,tav_1,9999)"
r.mapcalc "qt_2=if(tmp_1==0,tav_2,9999)"
r.mapcalc "qt_3=if(tmp_1==0,tav_3,9999)"

for (( i = 1; i <= 11; i++ ))
do
    j=$i; jj=$(echo "$i+1" | bc )
    k=$(echo "$i+1" | bc ); kk=$(echo "$i+2" | bc )
    m=$(echo "$i+2" | bc ); mm=$(echo "$i+3" | bc )
    if [ ${kk} -gt 12 ]; then 
	kk=$(echo "${kk}-12" | bc)
    fi
    if [ ${mm} -gt 12 ]; then
	mm=$(echo "${mm}-12" | bc)
    fi
    r.mapcalc "qt_1=if(tmp_1==$j,tav_$jj,qt_1)"
    r.mapcalc "qt_2=if(tmp_1==$j,tav_$kk,qt_2)"
    r.mapcalc "qt_3=if(tmp_1==$j,tav_$mm,qt_3)"
done
r.series input="`g.mlist -m pattern='qt_*' sep=,`" output=P8 method=average

# P9. Mean Temperature of Driest Quarter  
#----------------------------------------
g.remove rast=tmp_1
r.series input=$pqt_series output=tmp_1 method=min_raster
r.mapcalc "qt_1=if(tmp_1==0,tav_1,9999)"
r.mapcalc "qt_2=if(tmp_1==0,tav_2,9999)"
r.mapcalc "qt_3=if(tmp_1==0,tav_3,9999)"

for (( i = 1; i <= 11; i++ ))
do
    j=$i; jj=$(echo "$i+1" | bc )
    k=$(echo "$i+1" | bc ); kk=$(echo "$i+2" | bc )
    m=$(echo "$i+2" | bc ); mm=$(echo "$i+3" | bc )
    if [ ${kk} -gt 12 ]; then 
	kk=$(echo "${kk}-12" | bc)
    fi
    if [ ${mm} -gt 12 ]; then
	mm=$(echo "${mm}-12" | bc)
    fi
    r.mapcalc "qt_1=if(tmp_1==$j,tav_$jj,qt_1)"
    r.mapcalc "qt_2=if(tmp_1==$j,tav_$kk,qt_2)"
    r.mapcalc "qt_3=if(tmp_1==$j,tav_$mm,qt_3)"
done
r.series input="`g.mlist -m pattern='qt_*' sep=,`" output=P9 method=average

# DQTMX. For a hopefully more indicative drought stress index: - Driest quarter tmax
r.series input="`g.mlist -m pattern='qt_*' sep=,`" output=DQTMAX method=maximum

# Quarterly temperature
#----------------------
for (( i = 1; i <= 12; i++ ))
do
    j=$i
    k=$(echo "$i+1" | bc )
    m=$(echo "$i+2" | bc )
    if [ ${k} -gt 12 ]; then 
	k=$(echo "${k}-12" | bc)
    fi
    if [ ${m} -gt 12 ]; then
	m=$(echo "${m}-12" | bc)
    fi
    r.mapcalc "pqt_$i=(tav_$j + tav_$k + tav_$m)/3"
done

# P10 Mean Temperature of Warmest Quarter  
#----------------------------------------
r.series input="`g.mlist -m pattern='pqt_*' sep=,`" output=P10 method=maximum
 
# P11 Mean Temperature of Coldest Quarter 
#----------------------------------------
r.series input="`g.mlist -m pattern='pqt_*' sep=,`" output=P11 method=minimum

# P18. Precipitation of Warmest Quarter  
#--------------------------------------
g.remove rast=tmp_1
r.series input=$pqt_series output=tmp_1 method=max_raster
r.mapcalc "qt_1=if(tmp_1==0,${Prec}1,9999)"
r.mapcalc "qt_2=if(tmp_1==0,${Prec}2,9999)"
r.mapcalc "qt_3=if(tmp_1==0,${Prec}3,9999)"

for (( i = 1; i <= 11; i++ ))
do
    j=$i; jj=$(echo "$i+1" | bc )
    k=$(echo "$i+1" | bc ); kk=$(echo "$i+2" | bc )
    m=$(echo "$i+2" | bc ); mm=$(echo "$i+3" | bc )
    if [ ${kk} -gt 12 ]; then 
	kk=$(echo "${kk}-12" | bc)
    fi
    if [ ${mm} -gt 12 ]; then
	mm=$(echo "${mm}-12" | bc)
    fi
    r.mapcalc "qt_1=if(tmp_1==$j,${Prec}$jj,qt_1)"
    r.mapcalc "qt_2=if(tmp_1==$j,${Prec}$kk,qt_2)"
    r.mapcalc "qt_3=if(tmp_1==$j,${Prec}$mm,qt_3)"
done
r.series input="`g.mlist -m pattern='qt_*' sep=,`" output=P18 method=sum

# P19. Precipitation of Coldest Quarter  
#--------------------------------------
g.remove rast=tmp_1
r.series input=$pqt_series output=tmp_1 method=min_raster
r.mapcalc "qt_1=if(tmp_1==0,${Prec}1,9999)"
r.mapcalc "qt_2=if(tmp_1==0,${Prec}2,9999)"
r.mapcalc "qt_3=if(tmp_1==0,${Prec}3,9999)"

for (( i = 1; i <= 11; i++ ))
do
    j=$i; jj=$(echo "$i+1" | bc )
    k=$(echo "$i+1" | bc ); kk=$(echo "$i+2" | bc )
    m=$(echo "$i+2" | bc ); mm=$(echo "$i+3" | bc )
    if [ ${kk} -gt 12 ]; then 
	kk=$(echo "${kk}-12" | bc)
    fi
    if [ ${mm} -gt 12 ]; then
	mm=$(echo "${mm}-12" | bc)
    fi
    r.mapcalc "qt_1=if(tmp_1==$j,${Prec}$jj,qt_1)"
    r.mapcalc "qt_2=if(tmp_1==$j,${Prec}$kk,qt_2)"
    r.mapcalc "qt_3=if(tmp_1==$j,${Prec}$mm,qt_3)"
done
r.series input="`g.mlist -m pattern='qt_*' sep=,`" output=P19 method=sum

# MSP. Precipitation of Summer  
#--------------------------------------
r.series input=prec_5@${Outmap},prec_6@${Outmap},prec_7@${Outmap},prec_8@${Outmap},prec_9@${Outmap} output=MSP method=sum

# AHM. Annual heat/moisture index (AHM: (MAT + 10)/(MAP X or / 1000))
#--------------------------------------
r.mapcalc "AHM=(P1@${Outmap}+10)/(P12@${Outmap}/1000)"

# SHM. Summer heat/moisture index (SHM): MWMT/(MSP X or / 1000) (Tuhkanen, 1980)
#--------------------------------------
r.mapcalc "SHM=(P5@${Outmap}+10)/(MSP@${Outmap}/1000)"

# Cleaning up
#------------
g.mremove -f rast=tav_*
g.mremove -f rast=qt_*
g.mremove -f rast=pqt_*
g.remove rast=tmp_1

done
