# Supplementary material for: Intraspecific variation buffers projected climate change impacts on Pinus contorta
Source: Ecol Evol. 2013 Jan 17;3(2):437–49. doi: 10.1002/ece3.426 (PMC3586652; doi:10.1002/ece3.426)
Supplement: Supplementary file 3 [file ece30003-0437-SD3.zip › Pinus_dat_prep.r]

### Prepare the point data for use

#install.packages(c("adehabitat","RANN"), repos ="http://cran.rakanu.com/")
library(maptools)
data(wrld_simpl)
gpclibPermit()
library(rgdal)
library(sp)
library(raster)

#dirbase <- "N:/Institutionen/Biogeo_Modell/Allgemeines/Oney_Masters_P_cont/"
dirbase <- "/D/Documents/Master_Materials/"
source(paste(dirbase, "R_scripts/Paths.r",sep="")) # get all of the paths needed
source(paste(dirbase, "R_scripts/GRASS-R_functions.r",sep="")) # Special homemade goodness

#obs <- read.csv(paste(pcrage,"P_contorta_database_all_reassigned.csv", sep=""), strip.white=T,header=T, sep=",")# to load the dataset
#stud_ar <- extent(min(obs$Longitude)-18, max(obs$Longitude)+15, min(obs$Latitude)-10, max(obs$Latitude)+10)
#save(list = ls(all=TRUE), file = paste(rangebase,"Pinus_dat_prep.RData",sep=""))
load(file = paste(rangebase,"Pinus_dat_prep.RData",sep=""))

pcontorta_BC <- read.csv(paste(ill_worbase,"lodgepole dist in BC_1.csv",sep=""), sep=",", header=T)
#str(pcontorta_BC)
#summary(pcontorta_BC)


# Visualize Litte data - whole p. cont. distribution
pcont_map <- readOGR(dsn=paste(rangebase,"North_America_Shapefile", sep=""), layer="pinucont")
#proj4string(pcont_map) <- CRS("+proj=longlat +datum=NAD27")
ogrInfo(dsn=paste(rangebase,"North_America_Shapefile", sep=""), layer="pinucont")

#pcont_map$AREA
#pcont_map$PERIMETER
#pcont_map$PINUCONT_
#pcont_map$PINUCONT_I
#pcont_map$CODE
#ogrFIDs(dsn=paste(rangebase,"North_America_Shapefile", sep=""), layer="pinucont")
OGRSpatialRef(dsn=paste(rangebase,"North_America_Shapefile", sep=""), layer="pinucont")
summary(pcont_map)        
pc.murryana.gbif <- read.csv(paste(gbif,"occurrence-search-1280357358565.csv",sep=""), sep=",", header=T)

pc.gbifa <- read.csv(paste(gbif,"gbif_occurrences.csv",sep=""), sep=",", header=T)
summary(pc.gbifa)
head(pc.gbifa) 
# there are Pinus contorta and Pinus muricata all over the world. This study is concerned with those on the North American Continent.
pc.gbifb <- pc.gbifa[pc.gbifa$Longitude < -80 & pc.gbifa$Longitude > -150,]

pc.gbifc <- pc.gbifb[grep("bolanderi", pc.gbifb$Scientific.name, value=F, invert=T, fixed=T),]
pc.gbif <- pc.gbifc[grep("muricata",   pc.gbifc$Scientific.name, value=F, invert=T, fixed=T),]

pc.gbif$Scientific.name <- factor(pc.gbif$Scientific.name)

pc.gbif$Scientific.name <- factor(pc.gbif$Scientific.name, levels = c(levels(pc.gbif$Scientific.name),
c("P.c.contorta","P.c.murrayana","P.c.latifolia"))) # Create new levels so that I can insert new names for the respective species 

pc.gbif[grep("murrayana", pc.gbif$Scientific.name, value=F, invert=F, fixed=T),]$Scientific.name <- "P.c.murrayana" 
pc.gbif[grep("latifolia", pc.gbif$Scientific.name, value=F,invert=F,fixed=T),]$Scientific.name   <- "P.c.latifolia"
pc.gbif[grep(". contorta", pc.gbif$Scientific.name, value=F,invert=F,fixed=T),]$Scientific.name  <- "P.c.contorta"
pc.gbif[grep("Doug", pc.gbif$Scientific.name, value=F,invert=F,fixed=T),]$Scientific.name  <- "Pinus contorta"
pc.gbif$Scientific.name <- factor(pc.gbif$Scientific.name)
summary(pc.gbif$Scientific.name)# beautiful...
# Christine and I gathered the following datasets, so I will omit these.
# Except for the tropicos dataset, because of strange points from christine's research 
# and the inability to go back and recollect her data.
# Compare the data sets
levels(christi.res$Source)
levels(pc.gbif$Data.publisher) # It looks as if her research and the data from GBIF overlap
pc.gbif <- pc.gbif[pc.gbif$Data.publisher!="Colorado State University Herbarium (CSU)",]
pc.gbif <- pc.gbif[pc.gbif$Data.publisher!="Consortium of California Herbaria",]
pc.gbif <- pc.gbif[pc.gbif$Data.publisher!="Arctos",]
pc.gbif <- pc.gbif[pc.gbif$Data.publisher!="Utah State University",]
pc.gbif <- pc.gbif[pc.gbif$Data.publisher!="University of Washington Burke Museum",]
pc.gbif <- pc.gbif[pc.gbif$Data.publisher!="Oregon State University",]
pc.gbif <- pc.gbif[pc.gbif$Data.publisher!="Berkeley Natural History Museums",]

#write.table(pc.gbif, paste(gbif,"GBIF_P_cont.csv", sep=""), row.names=F, sep=",")# to save the dataset
#pc.gbif <-read.table(paste(gbif,"GBIF_P_cont.csv", sep=""), strip.white=T,header=T, sep=",", fill=T)

# Christine's Research Dataset Clean-up 
christi.res <- read.csv(paste(dsnbase, "Range distribution data/ArcView/Einzelfunde_Koordinaten.csv", sep=""), header=T, sep=";")
colnames(christi.res) <- c("ID","Folder_ID","Coordinate_Type","Longitude","Latitude","Species","Source")

christi.res$Coordinate_Type <-gsub("Grad", "Degree", christi.res$Coordinate_Type)
christi.res <- christi.res[grep("bolanderi", christi.res$Species, value=F, invert=T, fixed=T),]
christi.res <- christi.res[grep("muricata", christi.res$Species, value=F,invert=T,fixed=T),]

summary(christi.res$Species)
christi.res$Species <- factor(christi.res$Species, levels = c(levels(christi.res$Species),
c("P.c.contorta","P.c.murrayana","P.c.latifolia"))) # Create new levels so that I can insert new names for the respective species 
           
                                                                                                                  
christi.res[grep("ssp. murrayana", christi.res$Species, value=F, invert=F, fixed=T),]$Species <- "P.c.murrayana"
christi.res[grep("ssp. latifolia", christi.res$Species, value=F,invert=F,fixed=T),]$Species   <- "P.c.latifolia"
christi.res[grep("ssp. contorta", christi.res$Species, value=F,invert=F,fixed=T),]$Species    <- "P.c.contorta"
christi.res$Species <- factor(christi.res$Species)
summary(christi.res$Species)# beautiful...

christi.resa<-christi.res
christi.res<-christi.resa

# Compare the data sets
levels(christi.res$Source)
levels(pc.gbif$Data.publisher) # It looks as if her research and the data from GBIF overlap
# Also to make sure that the data are not taken twice
christi.res <- christi.res[christi.res$Source!="Global Biodiversity Information Facility: http://data.gbif.org/welcome.htm",]

# Pick up the pieces
str(christi.res$Latitude)
christi.res$Latitude <- as.numeric(levels(christi.res$Latitude))[christi.res$Latitude]
which(christi.res$Latitude >100)
christi.res$Latitude[108] <- 39.500008 # just looked at the data for this value
christi.res$Latitude[3937] <- 45.4136
christi.res$Latitude[4310] <- 45.0932
summary(christi.res)

summary(pc.gbif)
length(christi.res[,1])
christi.res[(length(christi.res[,1])+1):(length(christi.res[,1])+length(pc.gbif$Latitude)),]$Latitude <- pc.gbif$Latitude
christi.res[4433:4716,]$Longitude <- pc.gbif$Longitude
christi.res[4433:4716,]$Species <- pc.gbif$Scientific.name
christi.res$Source <- factor(christi.res$Source, levels = c(levels(christi.res$Source), as.character(pc.gbif$GBIF.portal.url)))
christi.res[4433:4716,]$Source <- pc.gbif$GBIF.portal.url
christi.res$Source <- factor(christi.res$Source)

# Because many seeds were used from many single provenances in different parts of the experiment, we need only take the coordinates from from each provenance.

head(Illingworth)
provs <- data.frame("prov"=Illingworth$prov, "lat_P"=Illingworth$lat_P, "long_P"=-Illingworth$long_P,"Species"=Illingworth$Subspecies)
prove <- data.frame("prov"=unique(Illingworth$prov), "provs"=NA, "lat_P"=NA, "long_P"=NA,"Species"=NA)
prov <- c(unique(Illingworth$prov))
i <- 139
prove[prove$prov==prov[i],2:5] <- provs[provs$prov==prov[i],]
for(i in 1:length(unique(Illingworth$prov)))
{
prove[prove$prov==prov[i],2:5] <- provs[provs$prov==prov[i],]
}
# Don't care about the warnings: it worked

plot(wrld_simpl, ylim=c(10, 60), xlim=c(-145, -100))
points(lat_P ~ long_P, data= prove[prove$Species == "1",], col=rgb(0.4,0.4,0.4,0.5),pch=16)
points(-Illingworth[Illingworth$Subspecies== "P.c.contorta",]$long_P,Illingworth[Illingworth$Subspecies== "P.c.contorta",]$lat_P, col=2, pch=3)
title(main="Pinus contorta ssp. contorta", xlab = "Longitude", ylab = "Latitude")
legend("bottomright", "Source: Greg O'Neill - Illingworth Test", bg="white")
map.axes()
points(lat_P ~ long_P, data= prove[prove$Species == "2",], col=rgb(0.4,0.4,0.4,0.5),pch=16)
points(-Illingworth[Illingworth$Subspecies=="P.c.latifolia",]$long_P,Illingworth[Illingworth$Subspecies=="P.c.latifolia",]$lat_P, col=2, pch=3)
title(main="Pinus contorta ssp. latifolia", xlab = "Longitude", ylab = "Latitude")
legend("bottomright", "Source: Greg O'Neill - Illingworth Test", bg="white")
map.axes()
points(lat_P ~ long_P, data= prove[prove$Species == "3",], col=rgb(0.4,0.4,0.4,0.5),pch=16)
points(-Illingworth[Illingworth$Subspecies=="P.c.murrayana",]$long_P,Illingworth[Illingworth$Subspecies=="P.c.murrayana",]$lat_P, col=2, pch=3)
title(main="Pinus contorta ssp. murryana", xlab = "Longitude", ylab = "Latitude")
legend("bottomright", "Source: Greg O'Neill - Illingworth Test", bg="white")
map.axes()
# Species names are messed up
prove[prove$Species=="1",]$Species <- "P.c.contorta"
prove[prove$Species=="3",]$Species <- "P.c.murrayana"
prove[prove$Species=="2",]$Species <- "P.c.latifolia"

#write.table(prove, paste(rangebase,"Illingworth_Test_Data/Illingworth_data_provenance_coords.csv", sep=""), row.names=F, sep=",")# to save the dataset

# Illingworth$prov
length(christi.res[,1])
christi.res[4717:(4716+length(prove$lat_P)),]$Latitude <- prove$lat_P
christi.res[4717:4857,]$Longitude <- prove$long_P
christi.res[4717:4857,]$Species <- prove$Species

christi.res$Source <- factor(christi.res$Source, levels = c(levels(christi.res$Source), "Greg O'Neill_Illingworth_Data"))
christi.res[4717:4857,]$Source <- "Greg O'Neill_Illingworth_Data"
christi.res$ID <- 1:length(christi.res[,1])
christi.res <- christi.res[,-3] # Don't need this information

plot(wrld_simpl, ylim=c(min(Illingworth$lat_P)-15, max(Illingworth$lat_P)+15), xlim=c(-max(Illingworth$long_P)+10, -(min(Illingworth$long_P)-20)))
points(Latitude ~ Longitude, data=christi.res, cex=.02, col=2)
# There are strange data in the NW territories in Canada
points(christi.res$Longitude[christi.res$Latitude> 60 & christi.res$Longitude< -110 & christi.res$Species=="Pinus contorta"] ,christi.res$Latitude[christi.res$Latitude> 60 & christi.res$Longitude< -110 & christi.res$Species=="Pinus contorta"])
christi.res$Source[christi.res$Latitude> 60 & christi.res$Longitude< -110 & christi.res$Species=="Pinus contorta"]
# These data are jack pine data
christi.res <- christi.res[christi.res$Source!="Bruce Bennet, Bruce.Bennett@gov.yk.ca, Dave Downing <dsdowning@gmail.com>",]

obs <- christi.res

obs[obs$Species=="P.c.contorta"]

#write.table(christi.res, paste(pcrage,"P_contorta_single_sites.csv", sep=""), row.names=F, sep=",")# to save the dataset
#obs <- read.csv(paste(pcrage,"P_contorta_single_sites.csv", sep=""), strip.white=T,header=T, sep=",")# to load the dataset
obs <- obs[obs$Source!="Washington Flora Checklist: http://biology.burke.washington.edu/herbarium/waflora/checklist.php.",]
wash <- read.csv(paste(rangebase,"U Washington Burke Museum/WTU_Burke_PC_all_b.csv", sep=""), strip.white=T,header=T, sep=",")# to load the dataset
summary(wash)
head(wash)
summary(wash)
wash <- wash[which(is.na(wash$Decimal.Latitude)==F),]
wash$Full.Scientific.Name <- factor(wash$Full.Scientific.Name, levels = c(levels(wash$Full.Scientific.Name),
c("P.c.contorta","P.c.murrayana","P.c.latifolia"))) # Create new levels so that I can insert new names for the respective species

# Name change
wash[grep(". murrayana", wash$Full.Scientific.Name, value=F, invert=F, fixed=T),]$Full.Scientific.Name <- "P.c.murrayana"
wash[grep(". latifolia", wash$Full.Scientific.Name, value=F,invert=F,fixed=T),]$Full.Scientific.Name   <- "P.c.latifolia"
wash[grep(". contorta", wash$Full.Scientific.Name, value=F,invert=F,fixed=T),]$Full.Scientific.Name    <- "P.c.contorta"
wash$Full.Scientific.Name <- factor(wash$Full.Scientific.Name)
summary(wash$Full.Scientific.Name)
# Corrections from David Giblin:
wash[wash$Decimal.Longitude>-121 & wash$Decimal.Latitude>45 & wash$Full.Scientific.Name=="P.c.contorta",]$Full.Scientific.Name <- "P.c.latifolia"
wash[wash$Decimal.Longitude>-121 & wash$Decimal.Latitude>45 & wash$Full.Scientific.Name=="P.c.murrayana",]$Full.Scientific.Name <- "P.c.latifolia"

length(obs[,1])
tail(obs)
summary(obs)

obs[(length(obs[,1])+1):(2912+length(wash$Decimal.Latitude)),]$Latitude <- wash$Decimal.Latitude
obs[2913:length(obs[,1]),]$Longitude <- wash$Decimal.Longitude
obs[2913:length(obs[,1]),]$Species <- wash$Full.Scientific.Name
obs[2913:length(obs[,1]),]$Source <- "Washington Flora Checklist: http://biology.burke.washington.edu/herbarium/waflora/checklist.php."
obs$ID <- 1:length(obs[,1])


# Omitting all Oregon flora Data
obs <- obs[obs$Source!="Oregon Flora Project,  http://www.oregonflora.org/atlas.php",]
# Re-reading Oregon back in (with more data points)
oreg <- read.table(paste(rangebase,"Oregon Plant Database/results_1.9.2010.csv", sep=""), strip.white=T,header=T, sep=",")# to load the dataset
summary(oreg)
head(oreg)
oreg$taxon <- factor(oreg$taxon, levels = c(levels(oreg$taxon),
c("P.c.contorta","P.c.latifolia","P.c.murrayana"))) # Create new levels so that I can insert new names for the respective taxon

# Name change
# Local expert (Genetics Professor Aaron Liston) believes that the pines in Oregon are identical to Pinus contorta ssp. latifolia, until I have a reference I will consider the 3 subspecies as "appropriate". 
# I have written Dr. Liston an email considering this.
oreg[grep(". latifolia", oreg$taxon, value=F,invert=F,fixed=T),]$taxon   <- "P.c.latifolia"
oreg[grep(". contorta", oreg$taxon, value=F,invert=F,fixed=T),]$taxon    <- "P.c.contorta"

plot(wrld_simpl, ylim=c(10, 60), xlim=c(-145, -100))
points(lat ~ long, data=oreg[oreg$taxon=="P.c.latifolia" & oreg$lat> 43 & oreg$long> -120.5,], cex=0.5, col=rgb(0.4,0.4,0.4,0.5),pch=16)

# Response from Stephen Meyers
oreg <- oreg[-which(oreg$long>-123.5 & oreg$lat<45 & oreg$taxon=="P.c.contorta"),]

oreg$taxon <- factor(oreg$taxon)
summary(oreg$taxon)

tail(oreg)
length(obs[,1])
tail(obs)
summary(obs)

obs[(length(obs[,1])+1):(length(obs[,1])+length(oreg$lat)),]$Latitude <- oreg$lat
obs[2331:length(obs[,1]),]$Longitude <- oreg$long
obs[2331:length(obs[,1]),]$Species <- oreg$taxon
# Go back and correct a few things...
#obs[grep("Oregon",obs$Source),]$subspecies <- ifelse(oreg$taxon=="Pinus contorta",NA,substr(oreg$taxon,5,20))
obs[2331:length(obs[,1]),]$Source <- "Oregon Flora Project,  http://www.oregonflora.org/atlas.php"
obs$ID <- 1:length(obs[,1])

# Christine lost accuracy when reading in the Calflora data. They only go to the hundredths mark. Something that excel likes to automatically do when creating a csv. file
obs[obs$Source=="CalFlora, http://www.calflora.org/",]
obs <- obs[obs$Source!="CalFlora, http://www.calflora.org/",]
# Re-reading calflora back into the database
cal <- read.table(paste(rangebase, "CalFlora/calflora.csv", sep=""), strip.white=T, header=T, sep=",")
str(cal)

summary(cal$Latitude)
summary(cal$Longitude)
summary(cal)
levels(cal$Taxon)
length(cal$Taxon)
cal <- cal[cal$Taxon!="Pinus contorta ssp. bolanderi",]
cal$Taxon <- factor(cal$Taxon, levels = c(levels(cal$Taxon),c("P.c.contorta","P.c.murrayana")))
cal[grep(". murrayana", cal$Taxon, value=F, invert=F, fixed=T),]$Taxon <- "P.c.murrayana"
cal[grep(". contorta", cal$Taxon, value=F,invert=F,fixed=T),]$Taxon    <- "P.c.contorta"
cal$Taxon <- factor(cal$Taxon)
summary(cal$Taxon)
# Check something
cal[grep("Nursery", cal$Location,]
# Can't have that
cal <- cal[-grep("Nursery", cal$Location),]

cal[grep("Botanic", cal$Location, value=F, invert=F),]
# Can't have that either
# Sandi Lord's Fault
cal <- cal[cal$Source!="Sandi Lord",]


length(obs[,1])
tail(obs)
summary(obs)

obs[3392:(3391+length(cal$Latitude)),]$Latitude <- cal$Latitude
obs[3392:length(obs[,1]),]$Longitude <- cal$Longitude
obs[3392:length(obs[,1]),]$Species <- cal$Taxon
obs[3392:length(obs[,1]),]$Source <- "CalFlora, http://www.calflora.org/"
obs$ID <- 1:length(obs[,1])

obsa <-obs
obs <-obsa
# tropicos Data need to be able to be read into the database and they seem strange
# The data seem strange, there aren't that many points, and I can't redo what Christine did nor find that same data that she did.
# Therefore: Try to get good data from Tropicos accessed via GBIF
obs <- obs[obs$Source!= "Tropicos, Floradatenbank des Botanical Garden of Missouri",]
trop <- read.table(paste(rangebase,"Tropicos Database/occurrence-search-12833765431178148942840780398213/occurrence-search-1283376543117_b.csv" , sep=""), header=T, sep=",")
str(trop)
levels(trop$Scientific.name)
length(trop$Scientific.name)
trop$Scientific.name <- factor(trop$Scientific.name, levels = c(levels(trop$Scientific.name),
c("Pinus contorta","P.c.murrayana","P.c.latifolia"))) # Create new levels so that I can insert new names for the respective species

# Name change
trop[grep(". murrayana", trop$Scientific.name),]$Scientific.name <- "P.c.murrayana"
trop[grep(". latifolia", trop$Scientific.name),]$Scientific.name   <- "P.c.latifolia"
trop[grep("Doug", trop$Scientific.name),]$Scientific.name  <- "Pinus contorta"
trop <- trop[trop$Scientific.name!="Pinus muricata D. Don",]
trop <- trop[-14,] # there is a point from belgium in there...
trop$Scientific.name <- factor(trop$Scientific.name)
summary(trop$Scientific.name)
summary(trop)

length(obs[,1])
tail(obs)
summary(obs)

obs[3945:(3944+length(trop$Latitude)),]$Latitude <- trop$Latitude
obs[3945:length(obs[,1]),]$Longitude <- trop$Longitude
obs[3945:length(obs[,1]),]$Species <- trop$Scientific.name

obs$Source <- factor(obs$Source, levels=c(levels(obs$Source), "Tropicos Database, http://www.tropicos.org/NameSearch.aspx"))
obs[3945:length(obs[,1]),]$Source <- "Tropicos Database, http://www.tropicos.org/NameSearch.aspx"
obs$Source <- factor(obs$Source)
obs$ID <- 1:length(obs[,1])


obsa<-obs
# Arctos has added a few more points:
obs <- obs[obs$Source!= "Alaska Museum of the North Database Arctos, http://arctos.database.museum/SpecimenResults.cfm",]
arctos <- read.table(paste(rangebase,"Arctos_UAF_Database/ArctosData_22970126_39503086.csv" , sep=""), header=T, sep=",")
str(arctos)
levels(arctos$SCIENTIFIC_NAME)
arctos <- arctos[which(is.na(arctos$DEC_LAT)==F),]
length(arctos$SCIENTIFIC_NAME)
arctos$SCIENTIFIC_NAME <- factor(arctos$SCIENTIFIC_NAME, levels = c(levels(arctos$SCIENTIFIC_NAME),
c("P.c.contorta","P.c.latifolia"))) # Create new levels so that I can insert new names for the respective species

# Name change
arctos[grep(". latifolia", arctos$SCIENTIFIC_NAME, value=F,invert=F,fixed=T),]$SCIENTIFIC_NAME   <- "P.c.latifolia"
arctos[grep(". contorta", arctos$SCIENTIFIC_NAME, value=F,invert=F,fixed=T),]$SCIENTIFIC_NAME   <- "P.c.contorta"
arctos$SCIENTIFIC_NAME <- factor(arctos$SCIENTIFIC_NAME)
summary(arctos$SCIENTIFIC_NAME)

length(obs[,1])
tail(obs)
summary(obs)

obs[3930:(3929+length(arctos$DEC_LAT)),]$Latitude <- arctos$DEC_LAT
obs[3930:length(obs[,1]),]$Longitude <- arctos$DEC_LONG
obs[3930:length(obs[,1]),]$Species <- arctos$SCIENTIFIC_NAME
obs[3930:length(obs[,1]),]$Source <- "Alaska Museum of the North Database Arctos, http://arctos.database.museum/SpecimenResults.cfm"
obs$ID <- 1:length(obs[,1])

# California Herbaria Data need to be able to be read into the database.
# The orginal data seem strange, I want data to be more transparent
# Therefore: Redownload and reinsert the newer data set.
obs <- obs[obs$Source!= "Consortium of Californian Herbaria, http://ucjeps.berkeley.edu/cgi-bin/get_consort.pl",]
calherb <- read.table(paste(rangebase,"Consortium of California Herbaria/get_consort_all.csv" , sep=""), header=T, sep=",")
str(calherb)
levels(calherb$taxon.name)
length(calherb$taxon.name)
calherb$taxon.name <- factor(calherb$taxon.name, levels = c(levels(calherb$taxon.name), c("P.c.contorta","P.c.murrayana")))
# Remove planted pine
calherb <- calherb[-which(calherb$longitude< -121.5 & calherb$longitude> -122& calherb$latitude< 40 & calherb$taxon.name=="Pinus contorta"),]


# Name change
calherb <- calherb[grep("bolanderi", calherb$taxon.name, value=F, invert=T, fixed=T),]
calherb[grep(". murrayana", calherb$taxon.name, value=F, invert=F, fixed=T),]$taxon.name <- "P.c.murrayana"
calherb[grep(". contorta", calherb$taxon.name, value=F,invert=F,fixed=T),]$taxon.name   <- "P.c.contorta"
calherb <- calherb[calherb$taxon.name!="Pinus muricata D. Don",]
calherb$taxon.name <- factor(calherb$taxon.name)
summary(calherb$taxon.name)
summary(calherb$latitude)
summary(calherb$longitude)

length(obs[,1])
tail(obs)
summary(obs)


obs[(length(obs[,1])+1):(3830+length(calherb$latitude)),]$Latitude <- calherb$latitude
obs[3831:length(obs[,1]),]$Longitude <- calherb$longitude
obs[3831:length(obs[,1]),]$Species <- calherb$taxon.name

obs$Source <- factor(obs$Source)
obs$Source <- factor(obs$Source, levels=c(levels(obs$Source), "Consortium of California Herbaria, http://ucjeps.berkeley.edu/consortium/"))
obs[3831:length(obs[,1]),]$Source <- "Consortium of California Herbaria, http://ucjeps.berkeley.edu/consortium/"
obs$Source <- factor(obs$Source)
obs$ID <- 1:length(obs[,1])


# Data need to be able to be read into the database.
obs <- obs[obs$Source!= " Rocky Mountains Flora Research Project, http://www.rmh.uwyo.edu/, Burrell E. Nelson, bnelsonn@uwyo.edu",]
rocky <- read.table(paste(rangebase,"Rocky Mountain Herbarium/Pinus contorta_RMH.csv" , sep=""), header=T, sep=",")
str(rocky)
summary(rocky)
levels(rocky$SpecificEpithet1)
length(rocky$SpecificEpithet1)
rocky$SpecificEpithet1 <- factor(rocky$SpecificEpithet1, levels = c(levels(rocky$SpecificEpithet1), c("P.c.latifolia")))

# Name change
rocky[grep("contorta", rocky$SpecificEpithet1, value=F, invert=F, fixed=T),]$SpecificEpithet1 <- "P.c.latifolia"
rocky$SpecificEpithet1 <- factor(rocky$SpecificEpithet1)
summary(rocky$SpecificEpithet1)
summary(rocky$DecimalLatitude)
summary(rocky$DecimalLongitude)
rocky <- rocky[which(is.na(rocky$DecimalLatitude)==F),]
summary(rocky$DecimalLongitude)
length(obs[,1])
tail(obs)
summary(obs)

len.obs <- length(obs[,1])
(len <- len.obs+length(rocky[,1]))
obs[(len.obs+1):len,]$Latitude <- rocky$DecimalLatitude
obs[(len.obs+1):len,]$Longitude <-rocky$DecimalLongitude
obs[(len.obs+1):len,]$Species <- rocky$SpecificEpithet1

obs$Source <- factor(obs$Source, levels=c(levels(obs$Source), "Rocky Mountain Herbarium, http://www.rmh.uwyo.edu/"))
obs[(len.obs+1):len,]$Source <- "Rocky Mountain Herbarium, http://www.rmh.uwyo.edu/"
obs$Source <- factor(obs$Source)
obs$ID <- 1:length(obs[,1])

write.table(obs, paste(pcrage,"P_contorta_all_checked.csv", sep=""), row.names=F, sep=",")# to save the dataset
obs <- read.table(paste(pcrage,"P_contorta_all_checked.csv", sep=""), header=T, sep=",")# to save the dataset

head(obs)
# Create database dataframe
nobs <- data.frame("ID"=obs[,1], "Folder_ID"=NA, "Latitude"=obs[,4], "Longitude"=obs[,3], 
  "Species" = "Pinus contorta", "subspecies"=ifelse(obs[,5]=="P.c.latifolia", "latifolia", 
  ifelse(obs[,5]=="P.c.contorta", "contorta", ifelse(obs[,5]=="P.c.murrayana", "murrayana", 
  ifelse(obs[,5]=="Pinus banksiana x Pinus contorta","Pinus banksiana x Pinus contorta",NA)))), 
  "Source"=obs[,6], "Coordinate_prec"=NA, "Classif_uncertainty"=NA)

head(nobs)
tail(nobs)
summary(nobs)
summary(obs) # looks good
nobs$Source <- factor(nobs$Source, levels=c(levels(obs$Source)))

# Rename all of the folder_Id's to make it a little bit more intuitive
nobs$Folder_ID <- ifelse(nobs$Source==levels(nobs$Source)[1],"Arctos_UAF_Database", 
 ifelse(nobs$Source==levels(nobs$Source)[2], "Canada_Bruce Bennett",
 ifelse(nobs$Source==levels(nobs$Source)[3],"CalFlora", 
 ifelse(substr(nobs$Source,1,10)==substr(nobs$Source[grep("http://wsprod.",nobs$Source)],1,10),"Colorado State Herbarium",
 ifelse(nobs$Source==levels(nobs$Source)[14], "Consortium of California Herbaria", 
 ifelse(nobs$Source==levels(nobs$Source)[15], "Utah State U Atlas", 
 ifelse(nobs$Source==levels(nobs$Source)[16], "Illingworth_Test_Data",
 ifelse(substr(nobs$Source,1,10)==substr(nobs$Source[grep("http://data.gbif.org",nobs$Source)],1,10),"GBIF",
 ifelse(nobs$Source==levels(nobs$Source)[301],"Oregon Plant Database",
 ifelse(nobs$Source==levels(nobs$Source)[302], "Rocky Mountain Herbarium", 
 ifelse(nobs$Source==levels(nobs$Source)[303],"Tropicos Database", 
 ifelse(nobs$Source==levels(nobs$Source)[304],"Alberta Plant Database",
 ifelse(nobs$Source==levels(nobs$Source)[305],"U Washington Burke Museum",NA)))))))))))))

nobs$ID <- 1:length(nobs[,1])
summary(nobs)
nobs[is.na(nobs$Folder_ID),]

##########################
### Modifications Summary
### See Outliers.r and Point_Data_Proof_and_Plot.r
##########################
write.table(nobs, paste(pcrage,"P_contorta_single_point_database.csv", sep=""), row.names=F, sep=",")# to save the dataset
obs <- read.table(paste(pcrage,"P_contorta_single_point_database.csv", sep=""), header=T, sep=",")# to save the dataset

### This tree is only identified to species...
obs[!is.na(obs$subspecies) & obs$Longitude>-130 & obs$Latitude>53 & obs$subspecies=="contorta",]$subspecies <- NA

### Coastal Pines
cal[cal$Latitude< 35 & cal$Longitude< -117 & cal$Taxon=="Pinus contorta",]
obs <- obs[-which(!is.na(obs$subspecies) & obs$Latitude< 35 & obs$Longitude> -118 & obs$Longitude< -117),]

# See outliers.r
obs[!is.na(obs$subspecies) & obs$Longitude>-123.5 & obs$Latitude<45 & obs$subspecies=="contorta",]$subspecies <- "murrayana"

# Strange Coordinate of lodgepole pine in the Sierra Nevada:
obs[!is.na(obs$subspecies) & obs$Longitude< -119 & obs$Latitude<40 & obs$subspecies=="latifolia",]$subspecies <- "murrayana"
## Probably just a mistake
## Tamarack pine in Northern Rockies

# Pine planted next to the administrative building at Chico state and in the park
obs <- obs[-which(!is.na(obs$subspecies) & obs$Longitude< -121.7 & obs$Longitude> -122 & obs$Latitude< 40),]
# An Island Pine?
pc.gbif[pc.gbif$Longitude< -117 & pc.gbif$Latitude<35 & pc.gbif$Scientific.name=="Pinus contorta",]
# Would the USDA screw that up? I hope not...
# however, when looking at a NATIVE plant list of the island, I found no records of Pinus contorta. Plant list is in the gbif folder.
# Omitting this entry as well as the rest of GBIF entries and then reinsert them at the end without the usda plants database. see (far) below!

elev <- raster(paste(dsnbase,"Elevation/alt/alt", sep=""))
elev@crs <- CRS("+proj=longlat +datum=WGS84")
elev <- crop(elev, stud_ar)
#plot(elev)
alt.data <- extract(elev,obs[,paste(c('Longitude','Latitude'))])
summary(alt.data)
obs[!is.na(obs$subspecies) & obs$subspecies==subspecies[1] & alt.data>1300,] ### These points have already been mentioned as strange...
plot(wrld_simpl, ylim=c(25, 60), xlim=c(-135, -115))
#plot(pcont_map)
points(Latitude ~ Longitude, data=obs[!is.na(obs$subspecies) & obs$subspecies==subspecies[1] & alt.data>1300,], col=rgb(0.4,0.4,0.4,0.5))#rgb(0.1,0.1,0.9,0.3)) #rgb(0.9,0.1,0.1,0.2))


#write.table(obs, paste(pcrage,"P_contorta_single_point_database.csv", sep=""), row.names=F, sep=",")# to save the dataset
nobs <- read.table(paste(pcrage,"P_contorta_single_point_database.csv", sep=""), header=T, sep=",")# to save the dataset

# Add the BC distribution data queried at a 1600m grid:
head(pcontorta_BC)
summary(pcontorta_BC$PC)
unique(pcontorta_BC$PC)

pc_bc <- pcontorta_BC[pcontorta_BC$PC>0,]
plot(wrld_simpl, ylim=c(40, 60), xlim=c(-135, -115))
#plot(pcont_map)
points(Lat ~ Long, data=pc_bc, cex=0.003, col=rgb(0.4,0.4,0.4,0.5))#rgb(0.1,0.1,0.9,0.3)) #rgb(0.9,0.1,0.1,0.2))


# Because this data has a higher resolution than most of the distribution and  all of climate data, each data point that has 50% or more
# Pinus contorta in the data point is a data point that is useful to us. This should take care of any mistakes or uncertainties
# inherent to the method of the data collection, in this case high resolution aerial photography.

head(pc_bc)

length(nobs[,1])
tail(nobs)
summary(nobs)

str(nobs)
summary(nobs)
len.obs <- length(nobs[,1])
(len <- len.obs+length(pc_bc[,1]))
nobs[(len.obs+1):len,]$Latitude <- pc_bc$Lat
nobs[(len.obs+1):len,]$Longitude <- pc_bc$Long
nobs[(len.obs+1):len,]$Species <- "Pinus contorta"
nobs$Source <- factor(nobs$Source, levels = c(levels(nobs$Source), "Greg O'Neill_BC_Distribution_Data"))
nobs[(len.obs+1):len,]$Source <- "Greg O'Neill_BC_Distribution_Data"
nobs$Folder_ID <- factor(nobs$Folder_ID, levels = c(levels(nobs$Folder_ID), "Illingworth_Test_Data"))
nobs[(len.obs+1):len,]$Folder_ID <- "Illingworth_Test_Data"
nobs$ID <- 1:length(nobs[,1])
str(nobs)
summary(nobs)


# FIA data
#file.info(dir(fiabase))
##fia <- readOGR(dsn=fiabase, layer="10km_fishnet_contains_plots_with_cellID")
fia <- readOGR(dsn=fiabase, layer="clipped_fish")
### Most data is in the form of xlsx files
#vignette('xlsx')
#options(java.parameters = "-Xmx3892m")
#library(xlsx)
#?read.xlsx
#fiaxls1 <- read.xlsx2(paste(fiabase,'/Data.xlsx',sep=''),sheetIndex=3,startColumn=1,noColumns=4)#,colIndex=1:10)
### Not a good idea, so I will just take the other data by exporting a csv file.
fiacsv1 <- read.table(paste(fiabase,'/Data_PLOT.csv',sep=''),header=T, sep=',',dec=',')
#fiacsv2 <- read.table(paste(fiabase,'/ID_Tree_Data.csv',sep=''),header=T, sep=',',dec=',')
#fiacsv3 <- read.table(paste(fiabase,'/WY_Tree_Data.csv',sep=''),header=T, sep=',',dec=',')
#fiacsv4 <- read.table(paste(fiabase,'/MT_Tree_Data.csv',sep=''),header=T, sep=',',dec=',')
head(fiacsv1)
summary(fiacsv1)
#names(fiacsv1)[names(fiacsv1) %in% names(fiacsv2)]
##### We are interested inthe cells that have trees
##unique(fiacsv2$CELLID) %in% unique(fiacsv1$CELLID)
##unique(fiacsv3$CELLID) %in% unique(fiacsv1$CELLID)
##unique(fiacsv4$CELLID) %in% unique(fiacsv1$CELLID)
#### It seems as though the data are already included in Data.xls 'PLOT' sheet
#names(fiacsv1)
#
#ogrInfo(dsn=fiabase, layer="clipped_fish")
## We will take only the cells which have Lodgpole pine in them
fia <- fia[fia$Id %in% fiacsv1$CELLID,]
#
#all.equal(fia$Id,fiacsv1$CELLID)
#length(unique(fiacsv1$CELLID))
##plot(fia,col=rgb(.9,.1,.1,.6),lty=0)
#plot(fia,col=rgb(.9,.1,.1,.6),lty=0,xlim=c(-1e6,-1.2e6),ylim=c(1e6,1.2e6))
#fia.wgs <- SpatialPointsDataFrame(coords=cbind(fiacsv1$LON,fiacsv1$LAT),data=fiacsv1, proj4string=CRS('+init=epsg:4326'))
#fia.aea <- spTransform(fia.wgs,CRS('+proj=aea +lat_1=29.5 +lat_2=45.5 +lat_0=37.5 +lon_0=-96 +x_0=0 +y_0=0 +ellps=GRS80 +datum=NAD83 +units=m +no_defs'))
#plot(fia.aea,add=T,pch='.')

fia.wgs.poly <- spTransform(fia,CRS('+init=epsg:4326'))
pcrange <- raster(paste(path,"train_data/1975/Mean_Annual_Temp.asc", sep=""))
fia.rast <- rasterize(fia.wgs.poly, pcrange, field=1,background=0)
cells <- Which(fia.rast>=1,cell=T)
values <- extract(pcrange,cells)
summary(values)
cell.coords <- xyFromCell(fia.rast,cell=cells[!is.na(values)])
#plot(pcrange)
plot(fia.rast)
points(cell.coords[seq(from=1,to=nrow(cell.coords),len=nrow(cell.coords)*.1),])
#zoom(pcrange)
write.table(cell.coords, paste(fiabase,"Polygon2Rastercell_centers.csv", sep=""), row.names=F, sep=",")# to save the dataset
cell.coords <- read.csv(paste(pcrage,"P_contorta_database_all.csv", sep=""), strip.white=T,header=T, sep=",")# to load the dataset

#plot(fia.wgs.poly,add=T,col=rgb(.1,.1,.91,.6),lty=0)
#points(LAT~LON,data=fiacsv1,col=rgb(.1,.5,.1,.6),pch='.')
#

#pc <- readGDAL(paste(subs_path, "1975/1975_prec1.asc",sep=""), p4s=projpc)
#pc1 <- raster(paste(subs_path, "1975/1975_prec1.asc",sep=""))
#pc1@crs <- CRS(projpc)
#fia.land <- overlay(pc, fia.wgs)
#fia.land1 <- extract(pc1, fia.wgs)
#all.equal(fia.land,fia.land)
#nobs <- read.table(paste(pcrage,"P_contorta_database_all_reassigned_rechecked_text.txt", sep=""),header=T, sep=",")# to load the dataset
#summary(nobs)
#nobs <- nobs[-grep('FIA',nobs$Folder_ID),]

len.obs <- length(nobs[,1])
(len <- len.obs+length(cell.coords[,1]))
str(nobs)
summary(nobs)
#nobs[(len.obs+1):len,]$Latitude <- fiacsv1$LAT
#nobs[(len.obs+1):len,]$Longitude <- fiacsv1$LON
nobs[(len.obs+1):len,]$Latitude <- cell.coords[,2]
nobs[(len.obs+1):len,]$Longitude <- cell.coords[,1]
nobs[(len.obs+1):len,]$Species <- "Pinus contorta"
nobs$Folder_ID <- factor(nobs$Folder_ID, levels = c(levels(nobs$Folder_ID), "FIA"))
nobs$Source <- factor(nobs$Source, levels = c(levels(nobs$Source), "FIA_Distribution_Data"))
nobs[(len.obs+1):len,]$Folder_ID <- "FIA"
nobs[(len.obs+1):len,]$Source <- "FIA_Distribution_Data"
nobs$ID <- 1:length(nobs[,1])
str(nobs)
summary(nobs)
tail(nobs)

# I will generalize the coordinate precision by adding the number of digits in Longitude and Latitude. 
# Please note that when counting the actual readable characters minus sign of 
# the Longitude is counted as well as both decimal points, equal 3 total non-number characters.
nobs$Coordinate_prec[1:length(nobs[,1])] <- (nchar(nobs$Longitude[1:length(nobs[,1])])-2) + (nchar(nobs$Latitude[1:length(nobs[,1])])-1)
# Looks good
nobs[nobs$Coordinate_prec >= 25,]

write.table(nobs, paste(pcrage,"P_contorta_database_all.csv", sep=""), row.names=F, sep=",")# to save the dataset
obs <- read.csv(paste(pcrage,"P_contorta_database_all.csv", sep=""), strip.white=T,header=T, sep=",")# to load the dataset


## Moved code from "Climate_data_prep.r"
#'pc.na' is the matrix of the coordinates needing reassigning. They lie outside the raster area! They are all on the shore
#### Re-assign coordinates to these points from the center of the nearest non-NA raster cell###
y<-1975;fil <- list.files(paste(All_ssp,"project_data/",y,"/",sep=""), full.names=T)
pc.clim <- raster(paste(fil[1]))
pc.clim@crs <- CRS("+proj=longlat +datum=WGS84")
#summary(pc.clim)
vars <- extract(pc.clim, cbind(obs$Longitude,obs$Latitude))
summary(vars)
pc.na <- cbind(obs$Longitude[which(is.na(vars)==T)],obs$Latitude[which(is.na(vars)==T)])
pc.clime <- crop(pc.clim, extent(-131,-122,44,55))
plot(pc.clime);points(Latitude ~ Longitude, data=obs[which(is.na(vars)==T),])
# rast.coords are a subset of relevant coodinates from the center of relevant raster cells. 
rast.coords <- xyFromCell(pc.clime, cell=1:ncell(pc.clime))
dim(rast.coords)
summary(rast.coords)
#'pc.na' is the matrix of the coordinates needing reassigning.
# rast.coords are a subset of relevant coodinates from the center of relevant raster cells. 'pc.na' is the matrix of the coordinates needing reassigning.
library(RANN)
near <- data.frame(nn2(rast.coords, pc.na, k=6))#0, searchtype='radius', radius=12))
str(near)
summary(near)

(vals <- apply(near[,1:6],1,extract,x=pc.clime))
(gud.cells <- sapply(1:ncol(vals),function(x)near[x,!is.na(vals[,x])[1]]))
### check
extract(pc.clime, gud.cells)
reassign.coords <- xyFromCell(pc.clime, cell=gud.cells)#c(na.near.cell1 ,na.near.cell1))

obs$Longitude[which(is.na(vars)==T)]  <- reassign.coords[,"x"]
obs$Latitude[which(is.na(vars)==T)]   <- reassign.coords[,"y"]

write.table(obs, paste(pcrage,"P_contorta_database_all_reassigned.csv", sep=""), row.names=F, sep=",")
obs <- read.table(paste(pcrage,"P_contorta_database_all_reassigned.csv", sep=""), header=T, sep=",")

# GBIF datbase has more oddities....
obs <- obs[-which(obs$Folder_ID=="GBIF"),]
pc.gbif <-read.table(paste(gbif,"GBIF_P_cont.csv", sep=""), strip.white=T,header=T, sep=",", fill=T)
head(obs)
tail(obs)
levels(pc.gbif$Data.publisher)
pc.gbif <- pc.gbif[!pc.gbif$Data.publisher=="USDA PLANTS",]
pc.gbif <- pc.gbif[!pc.gbif$Data.publisher=="Missouri Botanical Garden",]
summary(pc.gbif)
length(obs[,1])
len.obs <- length(obs[,1])
(len <- len.obs+length(pc.gbif$Latitude))
obs[(len.obs+1):len,]$Latitude <- pc.gbif$Latitude
obs[(len.obs+1):len,]$Longitude <- pc.gbif$Longitude
obs[(len.obs+1):len,]$Species <- "Pinus contorta"
obs[(len.obs+1):len,]$subspecies <- ifelse(pc.gbif$Scientific.name=="Pinus contorta", NA, 
  ifelse(pc.gbif$Scientific.name=="P.c.contorta", "contorta", ifelse(pc.gbif$Scientific.name=="P.c.latifolia", "latifolia", 
  ifelse(pc.gbif$Scientific.name=="P.c.murrayana", "murrayana",NA)))) 
obs$Source <- factor(obs$Source, levels = c(levels(obs$Source), as.character(paste(pc.gbif$Data.publisher, pc.gbif$GBIF.portal.url,sep=" "))))
obs[(len.obs+1):len,]$Source <- as.character(paste(pc.gbif$Data.publisher, pc.gbif$GBIF.portal.url,sep=" "))
obs[(len.obs+1):len,]$Folder_ID <- "GBIF"
obs$Source <- factor(obs$Source)
obs$ID <- 1:length(obs[,1])
summary(obs)
summary(obs$Latitude)
summary(obs$Longitude)
summary(obs$Species)
obs$Coordinate_prec[1:length(obs[,1])] <- (nchar(obs$Longitude[1:length(obs[,1])])-2) + (nchar(obs$Latitude[1:length(obs[,1])])-1)

write.table(obs, paste(pcrage,"P_contorta_database_all_reassigned_rechecked.csv", sep=""), row.names=F, sep=",")# to save the dataset
obs <- read.csv(paste(pcrage,"P_contorta_database_all_reassigned_rechecked.csv", sep=""), strip.white=T,header=T, sep=",")# to load the dataset

# Further point data prep
# Prepare subspecies data:
#library(adehabitat)
library(RANN)
# Going with a personal communication from Dr. Aaron Liston as well as literature, 
# such as Burns and Honkala(1990) and Christensen that the two species mix in the Lower Cascades. 
# I will conduct a nearest neighbor analysis and a assign the subspecies of the nearest 
# neighbor which has been identified to subspecies/variety, after having assigned those that seem the most logical.
?nn2
#obs <- read.csv(paste(pcrage,"P_contorta_database_all_reassigned_rechecked.csv", sep=""), strip.white=T,header=T, sep=",")# to load the dataset
obs[grep("banksiana", obs$subspecies, value=F, invert=F, fixed=T),]$subspecies <- "latifolia"
obs$subspecies <- factor(obs$subspecies)
## Last minute subspecies assignments...
plot(wrld_simpl, ylim=c(30, 66), xlim=c(-160, -100))
points(Latitude ~ Longitude, data=obs[!is.na(obs$subspecies) & obs$subspecies=="contorta",],  col=rgb(0.1,0.1,0.9,0.4), cex=1, pch=4)
map.axes()
## There is one tree that can't be contorta. I am going to call it ssp. latifolia. It is also from the GBIF database....
obs[!is.na(obs$subspecies) & obs$Longitude>-129.5 & obs$Latitude>54 & obs$subspecies=="contorta",]$subspecies <- "latifolia"

## Strange Coordinates of lodgepole pine in the Sierra Nevada:
plot(wrld_simpl, ylim=c(30, 66), xlim=c(-160, -100),axes=T)
points(Latitude ~ Longitude, data=obs[!is.na(obs$subspecies) & obs$Longitude> -119 & obs$Latitude>43 & obs$subspecies=='murrayana',],
    col=rgb(0.9,0.1,0.9,0.4), cex=1, pch=4)

obs[!is.na(obs$subspecies) & obs$Longitude< -119 & obs$Latitude<42 & obs$subspecies=="latifolia",]$subspecies <- 'murrayana'
### These observations are way to close to shore to be any thing else
obs[is.na(obs$subspecies) & obs$Longitude< -120 & obs$Latitude<38 ,]$subspecies <- "contorta"
### Wierd that this murrayana is not out yet!!  
points(Latitude ~ Longitude, data=obs[!is.na(obs$subspecies) & obs$Longitude< -119 & obs$Latitude<42 & obs$subspecies=='murrayana',],
    col=rgb(0.9,0.1,0.9,0.4), cex=1, pch=4)
obs[!is.na(obs$subspecies) & obs$Longitude> -119 & obs$Latitude>43 & obs$subspecies=='murrayana',]$subspecies <- "latifolia"
### Look at their positions...
obs.ssp <- obs[!is.na(obs$subspecies),]
plot(wrld_simpl, ylim=c(30, 66), xlim=c(-160, -100),axes=T)
points(Latitude ~ Longitude, data=obs.spp,
    col=rgb(0.9,0.1,0.9,0.4), cex=1, pch=4)

write.table(obs, paste(pcrage,
                       "P_contorta_database_all_reassigned_rechecked.csv", 
                       sep=""), row.names=F, sep=",")# to save the dataset
obs <- read.csv(paste(pcrage,"P_contorta_database_all_reassigned_rechecked.csv", 
                      sep=""), strip.white=T,header=T, sep=",")# to load the dataset
head(obs)
summary(obs)


obs.ssp <- obs[!is.na(obs$subspecies),]
obs.spp <- obs[is.na(obs$subspecies),]
length(obs.ssp[,1])
head(obs.spp)

obs.spp.non <- obs.spp[,c(3:4)]
obs.ssp.non <- obs.ssp[,c(3:4)]

summary(obs.ssp.non)
summary(obs.spp.non)
dim(obs.spp.non)
dim(obs.ssp.non)
near <- nn2(data=obs.ssp.non, query=obs.spp.non, k=1)
str(near)
summary(near$nn.idx)
length(near$nn.idx)

# Look at useful stuff
summary(obs.spp.ID[near$nn.idx,])
summary(obs[obs.spp$ID,]$subspecies)
summary(obs[obs.ssp$ID,]$subspecies)
# Assign the species
obs[obs.spp$ID,]$subspecies  <- obs.ssp[near$nn.idx,]$subspecies


### Look how feasible these reassigments are...
elev <- raster(paste(dsnbase,"Elevation/alt/alt", sep=""))
elev@crs <- CRS("+proj=longlat +datum=WGS84")
elev <- crop(elev, stud_ar)
#plot(elev)
alt.data <- extract(elev,obs[,paste(c('Longitude','Latitude'))])
summary(alt.data)
obs[!is.na(obs$subspecies) & obs$subspecies==subspecies[1] & alt.data>1266,] 
### High elevation shore pines.
alt.data[!is.na(obs$subspecies) & obs$subspecies==subspecies[1] & alt.data>1000] 
## What is?
obs[!is.na(obs$subspecies) & obs$subspecies==subspecies[1] & alt.data>1266,]
### All from O'Neill et al...
alt.data[!is.na(obs$subspecies) & obs$subspecies==subspecies[1] & alt.data>610] 
plot(wrld_simpl, ylim=c(25, 60), xlim=c(-135, -115))
#plot(pcont_map)
points(Latitude ~ Longitude, data=obs[!is.na(obs$subspecies) & obs$subspecies==subspecies[1] & alt.data>1300,], col=rgb(0.4,0.4,0.4,0.5))#rgb(0.1,0.1,0.9,0.3)) #rgb(0.9,0.1,0.1,0.2))
### Not very good...
### Gonna make all of these to be ssp. latifolia
obs[!is.na(obs$subspecies) & obs$subspecies==subspecies[1] & alt.data>1266,]$subspecies <- 'latifolia'

plot(wrld_simpl, ylim=c(35, 50), xlim=c(-135, -115),axes=T)
points(Latitude ~ Longitude, 
       data=obs[!is.na(obs$subspecies) & obs$subspecies==subspecies[1] & obs$Latitude<46.5 & obs$Longitude> -123 ,], 
       col=rgb(0.4,0.4,0.4,0.5),axes=T)
extract(elev,obs[!is.na(obs$subspecies) & obs$subspecies==subspecies[1] & obs$Latitude<46.5 & obs$Longitude> -123 ,4:3])

write.table(obs, paste(pcrage,"P_contorta_database_all_rereassigned_rechecked.csv", sep=""), row.names=F, sep=",")# to save the dataset
obs <- read.csv(paste(pcrage,"P_contorta_database_all_rereassigned_rechecked.csv", sep=""),header=T, sep=",")# to load the dataset
summary(obs)
file.info(paste(pcrage,"P_contorta_database_all_rereassigned_rechecked.csv", sep=""))


obs <- read.csv(paste(pcrage,"P_contorta_database_all_rereassigned_rechecked.csv", sep=""),header=T, sep=",")# to load the dataset

#### Create presence-absence data for pinus contorta study subjects and reduce 
#### the observations to pixel-based presence data

## 'pc.na' is the matrix of the coordinates needing reassigning.  rast.coords
## are a subset of relevant coodinates from the center of relevant raster
## cells. 'pc.na' is the matrix of the coordinates needing reassigning.

file.info(paste(shpbase,"P_contorta_database_all_aea.shp",sep="/"))
sp.obs.aea <- readOGR(shpbase,layer="P_contorta_database_all_aea")
summary(sp.obs.aea)
### Do we overlap well?
path <- paths("all_ssp")
pcrange <- stack(dir(paste(path,"project_data_aea/1975/",sep=""),full.names=T))

## Get the raster
pcrange1 <- raster(dir(paste(All_ssp,"project_data_aea/1975/",sep=""),full.names=T)[1])
## plot(pcrange1) ## check
vars <- extract(pcrange1,sp.obs.aea)
cells <- cellFromXY(pcrange1, sp.obs.aea)
#plot(pcrange);points(sp.obs.aea)
### Do we overlap well?
print(summary(vars))
length(cells)==length(vars)
cells.na <- cells[is.na(vars)]
plot(pcrange1);
points(sp.obs.aea[is.na(vars),])
na.coords <- coordinates(sp.obs.aea[is.na(vars),])
coords <- xyFromCell(pcrange1, 1:ncell(pcrange1))
summary(coords);summary(na.coords)
library(RANN)
near <- data.frame(nn2(coords, na.coords, k=6))
str(near);summary(near);near
(vals <- apply(near[,1:6],1,extract,x=pcrange1))
(gud.cells <- sapply(1:ncol(vals),function(x)near[x,which(!is.na(vals[,x]))[1]]))
### check
extract(pcrange1, gud.cells)
reassign.coords <- xyFromCell(pcrange1, cell=gud.cells)#c(na.near.cell1 ,na.near.cell1))

coordinates(sp.obs.aea)[is.na(vars),]  <- reassign.coords ### hmmm
obs.aea <- as.data.frame(sp.obs.aea)
obs.aea[is.na(vars),c("coords.x1","coords.x2")]  <- reassign.coords
coordinates(obs.aea) <- obs.aea[,c("coords.x1","coords.x2")]
obs.aea@data[,c("Longitude","Latitude")]  <- obs[,c("Longitude","Latitude")]
summary(extract(pcrange1, obs.aea)) ### yup
summary(obs.aea) 
writeOGR(obs.aea,shpbase,layer="P_contorta_database_all_reassigned_aea",driver="ESRI Shapefile")
write.table(data.frame(obs.aea@data),paste(pcrage,"P_contorta_database_all_reassigned_aea.csv",sep=""),sep=",")
rm(obs)

summary(data.frame(obs.aea1@data))

### Illingworth AEA problems..
Illingworth <- read.csv(paste(ill_worbase,"Illingworth data1.csv", sep=""),sep=",",header=T)
head(Illingworth)
summary(Illingworth)
coords <- cbind(obs$Longitude, obs$Latitude)
ill.sp_p <- SpatialPoints(coords=cbind(-Illingworth$long_P,Illingworth$lat_P),proj4string=CRS(projpc))
ill.sp_s <- SpatialPoints(coords=cbind(-Illingworth$long_S,Illingworth$lat_S),proj4string=CRS(projpc))
ill.sp.aea_p <- spTransform(ill.sp_p,CRS(proj_aea)) 
ill.sp.aea_s <- spTransform(ill.sp_s,CRS(proj_aea)) 

files.inp <- list.files(paste(All_ssp,"project_data_aea/",y,"/",sep=""), full.names=T)
rast <- raster(files.inp[1])
plot(rast);points(ill.sp.aea_p)
summary(extract(rast,ill.sp.aea_p)) ### 6 very suspicious NA's
summary(extract(rast,ill.sp.aea_s))
vals <- extract(rast,ill.sp.aea_p)
na.vals <- ill.sp.aea_p[is.na(vals),]
summary(na.vals)
xy.rast <- xyFromCell(rast, 1:ncell(rast))
library(RANN)
near <- data.frame(nn2(xy.rast,coordinates(na.vals), k=6))#0, searchtype='radius', radius=12))
str(near)
summary(near)

(near.vals <- apply(near[,1:6],1,extract,x=rast))
(gud.cells <- unlist(sapply(1:ncol(near.vals),function(x)
                            near[x,!is.na(near.vals[,x])][1])))
### check
extract(rast, gud.cells)
reassign.coords <- xyFromCell(rast, cell=gud.cells)
xy_p <- coordinates(ill.sp.aea_p) 
xy_p[is.na(vals),] <- reassign.coords
xy_s <- coordinates(ill.sp.aea_s) 

Illingworth[,c("x_S","y_S")] <- xy_s
Illingworth[,c("x_P","y_P")] <- xy_p
write.table(Illingworth,paste(ill_worbase,
                              "Illingworth_data_w_aea_xy_reassigned.csv", 
                              sep=""),sep=",")

## ### Determine Prevalence as encountered by the model
## cell_dat <- read.table(paste(input_data,"weighted_random_cell_numbers.csv", 
## sep=""), sep=",",header=T)
prev.data <- data.frame('Target'=subspecies, 'presences'=NA, 'absences'=NA,
                        'prevalence'=NA)

for(ssp in subspecies[]){
  path <- paths(ssp)
  print(ssp)
  cell_dat <- read.table(paste(path,ssp,'_observations_aea.csv', sep=""), 
                         sep=",",header=T)
  #var1 <- raster(paste(path,'Presence_absence_raster.asc',sep=''))
  ### Read in the weighted cell data
  #cells <- cell_dat[!is.na(cell_dat[,ssp]),ssp]
  #values <- extract(var1, cells)
  ##summary(values)
  ### Take the background (absence) and the presence cells 
  cells_bg <- cell_dat$cell[cell_dat$obs==0]#cells[values==0]
  cells_pr <- cell_dat$cell[cell_dat$obs==1]#cells[values==1]
  prev <- length(cells_pr)/length(cells_bg)
  prev.data[prev.data$Target==ssp,2:4] <- c(length(cells_pr),
              length(cells_bg), prev)
}
write.table(prev.data, paste(pcrage,'Cell_based_presence_counts_aea.csv', 
                             sep=""), row.names=F, sep=",")
prev.data


### Plot everything
plot(wrld_simpl, ylim=c(30, 67), xlim=c(-160, -100))
points(Latitude ~ Longitude, data=obs, col=rgb(0.9,0.1,0.1,0.4),cex=0.1 ,pch=16)
little <- readOGR(dsn=paste(rangebase,"Little_Scans/shpfiles", sep=""), 
                  layer="pinucont")
plot(little,col="green",add=T)
bbox(little)
plot(wrld_simpl, add=T)
plot(fia)
