# Supplementary material for: Intraspecific variation buffers projected climate change impacts on Pinus contorta
Source: Ecol Evol. 2013 Jan 17;3(2):437–49. doi: 10.1002/ece3.426 (PMC3586652; doi:10.1002/ece3.426)
Supplement: Supplementary file 3 [file ece30003-0437-SD3.zip › Plot.r]

## All figures should be uploaded as separate files, with the figure number
## incorporated in the file name. Graphics/figures of accepted manuscripts
## must be 300dpi or above and in pdf, tiff or eps format. Figures should be
## cropped or scaled to the size intended for publication. Most figures should
## fit within a single (80 mm) or double column width (169 mm). Figure panels
## should be labeled with lower case, bold letters in parentheses (e.g. (a),
## (b)) and referred to in the text in the form Fig. 1a, Fig. 1a,b.

## Figures can be published (1) in color both in the online journal and in the
## printed journal, (2) in color online and grayscale in print, or (3)
## grayscale both in the online journal and in the printed journal. Online
## color is free; authors will be charged for color in print (currently £150
## for the first figure, £50 thereafter). The Color Work Agreement Form should
## be completed in all instances where authors require color, whether in print
## or online. The form is not required for color figures that are part of
## online Supporting Information. If you wish to publish figures in color
## online and grayscale in print, you are responsible for ensuring that color
## figures are understandable when converted to grayscale and that text
## references and captions and figure legends are appropriate for both online
## and print versions.

## Diagrams and graphs should appear on a white background, with black axis
## lines 0.25 mm thick enclosing the graph. Axes should be clearly marked with
## units in parentheses after the axis title. Scale/tick marks on graphs
## should be inside the axes. Only 5-7 ticks should be labeled per axis. Font
## should be black, Times, Times New Roman, Arial or Helvetica type, and 8-11
## pt when scaled to print size.

## The preferred symbols are open and closed circles, squares,
## triangles. Symbols should be 3 mm across. Data lines should be 0.5 mm
## thick. The same symbol and color should be used for the same entity in
## different figures. Legends may be used and should be overlayed on the graph
## when possible. The legend should have a white background and no
## outline. Please consult the submission checklist
## (http://www.blackwellpublishing.com/pdf/GCB_checklist.pdf) or
## Wiley-Blackwell's Illustration Guidelines
## (http://authorservices.wiley.com/bauthor/illustration.asp) for more
## information.

## Plot:
## install.packages(c("raster", "rgdal", "maptools"))
library(raster)
library(rgdal)
library(maptools)
gpclibPermit()

## Env vars
dirbase <- "/D/Documents/Master_Materials/"
source(paste(dirbase, "R_scripts/Paths.r",sep="")) # get all of the paths needed

report.stats <- read.table(paste(output_data,"Model_comparison_aea.csv",
                           sep=""), sep=",",header=T)
report.stats.ssp <- read.table(paste(output_data,
                           "Model_comparison_aea_ssp.csv", sep=""), sep=",",
                           header=T)   
## Shapefile of North America
no_am <- readShapeLines(paste(shpbase,"/North_America_states_aea",sep=""),
                        proj4string=CRS(proj_aea))
## Projection polygon
mask.vect <- readShapeLines(paste(shpbase,"/vect_map",sep=""),
                            proj4string=CRS(proj_aea))
## Modeling range
projrange <- readShapeLines(paste(shpbase,"/all_ssp_train_vect",sep=""))
## 1000km Buffer
buffer <-readShapeLines(paste(shpbase,"/all_ssp_model_range",sep=""),
                        proj4string=CRS(proj_aea))
## Little 1971 shapefile
## pcont_map.aea <- spTransform(pcont_map,CRS(proj_aea))
## writeLinesShape(pcont_map.aea,paste(shpbase,"/pinucont_aea",sep=""))
pcont_map.aea <- readShapeLines(paste(shpbase,"/pinucont_aea",sep=""),
                                proj4string=CRS(proj_aea))
## Climate suitability data
habitat.perc  <- read.table(paste(output_data,
                                  "Habitat_suitability_both_scenarios_perc.csv",
                                  sep=""),sep=",",header=T)
## Climate suitability data for species
habitat.ssp.perc <- read.table(paste(output_data,
                                     "Habitat_suitability_subspecies_perc.csv",
                                      sep=""),sep=",",header=T)

#### Figure 1.
### Plot Spatial distributions of P. contorta
## obs <- read.csv(paste(pcrage,
##   "P_contorta_database_all_rereassigned_rechecked.csv", sep=""),
##   strip.white=T,header=T, sep=",")# to load the dataset
## obs <- read.csv(paste(pcrage, 'P_contorta_all_points_cell_center.csv',
##                       sep=""), header=T, sep=",")# to load the dataset
## sp.obs <- SpatialPointsDataFrame(coords=cbind(obs$Longitude,obs$Latitude),
##                                  data=obs)
sp.obs <- readOGR(shpbase,"P_contorta_database_all_reassigned_aea")
## projrange <- readShapeLines(paste(shpbase,"/", subspecies[4], "_train_vect",
##                                   sep=""))
bc.fs <- grep("n_Data$",sp.obs$Source)
bc.fs <- sample(bc.fs,size=length(bc.fs)*.33)
sp.obs.lit <- sp.obs[-bc.fs,]
col.regions <- grey.colors(3, start=.1,end=.66)[c(2,3,1)]#lat cont mur
obs.lat <- sp.obs.lit[grep("latifolia",sp.obs.lit$subspecies),]
obs.mur <- sp.obs.lit[grep("murrayana",sp.obs.lit$subspecies),]
obs.con <- sp.obs.lit[grep("contorta",sp.obs.lit$subspecies),]
cex <- 0.9
## Plot subsetted distributional data
pdf(paste(p.graphspath,"Fig1.pdf",sep=""),
           width=3, height=4, fonts="Times", paper="special")
par(mar=c(0,0,0,0))
plot(projrange,lty=0)
plot(no_am,lwd=.5,col="gray",add=T)              
points(obs.lat,pch=".",col=col.regions[3])
points(obs.mur,pch=".",col=col.regions[2])
plot(projrange,lwd=.66,lty=1,col="black",add=T) # Model polygon
points(obs.con,pch=".",col=col.regions[1])
legend("topright", legend="Modeling\nRange", border="black", #lty=2,
       box.lty=0, cex=cex, fill="transparent")
par(font=3)
legend("bottomleft", legend=subspecies[-4], col=col.regions,
       pch=c(15,15,15), bty="n", cex=cex)
par(font=1)
dev.off()
## Open the file
browseURL(paste(p.graphspath,"Fig1.pdf",sep=""))

################################################################################
#### Plot the continous probability maps
## Plot the modeled distributions of pinus contorta

sp1 <- raster(paste(paths.max("all_ssp"),"Pinus_contorta_",years[1],".asc",
                    sep=""))
th.ssp <- raster(paste(maxent_out,
                       "Maxent_all_ssp_comb_project_",years[1],".asc",
                       sep=""))
oneill <- raster(paste(ONmodbase, "ONeill_", years[1],
                       "_occurrence_probs_aea.asc", sep=""))
sp1.2 <- raster(paste(paths.max("all_ssp"), "Pinus_contorta_", years[4],
                       ".asc", sep=""))
th.ssp2 <- raster(paste(maxent_out, "Maxent_all_ssp_comb_project_", years[4],
                    ".asc", sep=""))
oneill2 <- raster(paste(ONmodbase, "ONeill_", years[4],
                        "_occurrence_probs_aea.asc", sep=""))

cols <- rev(gray.colors(10,start=.10,end=.95))
brakes <- seq(0,1,len=11)            
mods <- c("MaxEnt 1 species","MaxEnt 3 subspecies","Universal Transfer Function")
bins <- sapply(1:length(brakes[-length(brakes)]), function(i)
               paste(paste(brakes[c(i,i+1)], collapse="-")))
cex <- 1
## Start the plot
pdf(paste(p.graphspath, "Fig2.pdf", sep=""),
     width=3, height=7.6, fonts="Times", paper="special")
## layout(t(matrix(1:6,nrow=3,ncol=2)),heights=c(4.1,3.8),widths=c(1.1,1,1))
par(mfrow=c(3,1), oma=c(0,0,0,0), mar=c(0,0,0,0.3))
image(sp1, breaks=brakes, col=cols, asp=1, axes=F)
plot(mask.vect, add=T, lty=2, col="gray36")
## title(mods[1],xpd=NA)
text(-3964000,-2051000, as.expression(paste(
    "AUC = ",round(report.stats[3,5],2),"\n",
    "Bias = ",round(report.stats[3,4],2),"\n",
    "Slope = ",round(report.stats[3,3],2),"\n",
    "R-squ. = ",round(report.stats[3,2],2), sep="")),
     adj=c(0,0),xpd=NA)
text(2000000,3366000,"Period: 1950-2000",xpd=NA)
legend("topleft",legend="a)",bty="n",cex=cex)
image(th.ssp,breaks=brakes,col=cols,asp=1,axes=F)
plot(mask.vect,add=T,lty=2,col="gray36")
legend("topright", legend="Projection\nRange", col="gray36", lty=2,
       box.lty=0, cex=cex)
legend("topleft",legend="b)",bty="n",cex=cex)
## title(mods[2],xpd=NA)
legend(1600000,-1000000,legend=rev(bins),fill=rev(cols),border=0,bty="n",
       xpd=NA,title="Prob. Key")
text(-3964000,-2051000,as.expression(paste(
    "AUC = ",round(report.stats[2,5],2),"\n",
    "Bias = ",round(report.stats[2,4],2),"\n",
    "Slope = ",round(report.stats[2,3],2),"\n",
    "R-squ. = ",round(report.stats[2,2],2), sep="")),
     adj=c(0,0),xpd=NA)
image(oneill,breaks=brakes,col=cols,asp=1,axes=F)
plot(mask.vect,add=T,lty=2,col="gray36")
legend("topleft",legend="c)",bty="n",cex=cex)
## legend(-4360000,1660000,legend=rev(bins),fill=rev(cols),border=0,bty="n",
##        xpd=NA,title="Prob. Key")
## title(mods[3],xpd=NA)
text(-3964000,-2051000,as.expression(paste(
    "AUC = ",round(report.stats[1,5],2),"\n",
    "Bias = ",round(report.stats[1,4],2),"\n",
    "Slope = ",round(report.stats[1,3],2),"\n",
    "R-squ. = ",round(report.stats[1,2],2), sep="")),
     adj=c(0,0),xpd=NA)
dev.off()
browseURL(paste(p.graphspath,"Fig2.pdf", sep=""))

## Start the plot
pdf(paste(p.graphspath, "Fig3.pdf", sep=""),
     width=3, height=7.6)
## layout(t(matrix(1:6,nrow=3,ncol=2)),heights=c(4.1,3.8),widths=c(1.1,1,1))
par(mfrow=c(3,1), oma=c(0,0,0,0), mar=c(0,0,0,0.3))
image(sp1.2, breaks=brakes, col=cols, asp=1, axes=F)
plot(mask.vect, add=T, lty=2, col="gray36")
## title(mods[1],xpd=NA)
text(2000000, 3366000,"Period: 2070-2100", xpd=NA)
legend("topleft", legend="a)", bty="n", cex=cex)
image(th.ssp2, breaks=brakes, col=cols, asp=1, axes=F)
plot(mask.vect, add=T, lty=2, col="gray36")
legend("topright", legend="Projection\nRange", col="gray36", lty=2, box.lty=0,
       cex=cex)
legend("topleft", legend="b)", bty="n", cex=cex)
## title(mods[2],xpd=NA)
legend(1600000, -1000000, legend=rev(bins), fill=rev(cols), border=0, bty="n",
       xpd=NA, title="Prob. Key")
image(oneill2, breaks=brakes, col=cols, asp=1, axes=F)
plot(mask.vect, add=T, lty=2, col="gray36")
legend("topleft", legend="c)", bty="n", cex=cex)
## legend(-4360000,1660000,legend=rev(bins),fill=rev(cols),border=0,bty="n",
##        xpd=NA,title="Prob. Key")
## title(mods[3],xpd=NA)
dev.off()
browseURL(paste(p.graphspath, "Fig3.pdf",
                sep=""))

## ----------------------------------------------------------------------------- ##
## Species dispersal scenarios
pt.cex <- 0.9
cex <- 0.8
cols <- gray.colors(3,end=.6)
ltys <- 1:3
pchs <- 17:19
ranges <- signif(range(habitat.perc[,-1]),2) + c(-20,20)

pdf(paste(p.graphspath,"Fig4.pdf",sep=""), width=3, height=6)
par(mfrow=c(2,1),mar=c(0,1.6,0,.7),oma=c(4,2.5,0,0))
### Dispersal
plot(MaxEnt1sp_fd ~ Year, data=habitat.perc, lty=ltys[1], type="b",pch=pchs[1],
     cex=pt.cex,cex.axis=cex,xaxt="n",yaxt="n", cex.lab=cex, col=cols[1],lwd=2,
     ylab=expression(paste('\n Percentage Suitable Habitat (%)')), xlab="", axes=F,
     ylim=ranges,xpd=NA)
axis(2,las=1, cex.axis=cex)
lines(UTF_fd ~ Year, data=habitat.perc, lty=ltys[3], type="b",pch=pchs[3],
      cex=pt.cex, col=cols[3],lwd=2)
lines(MaxEnt3ssp_fd ~ Year, data=habitat.perc, lty=ltys[2], type="b",
      pch=pchs[2],cex=pt.cex,col=cols[2],lwd=3)
legend("bottomleft", legend=c("MaxEnt 1 species", "MaxEnt 3 subspecies",
                       "Universal Transfer Function"), lty=ltys, pch=pchs,
       cex=cex, bty="n", lwd=2, col=cols, xpd=NA)
legend("topleft",legend="a)",bty="n",cex=cex)
## title(main = "Full Dispersal Scenario", xpd=NA,cex.main=1)
### No dispersal
plot(MaxEnt1sp_no_d ~ Year, data=habitat.perc, lty=ltys[1],
     type="b",pch=pchs[1], cex=pt.cex,cex.axis=cex,xaxt="n",yaxt="n",
     cex.lab=cex, col=cols[1],lwd=2,
     ylab=expression(paste('Percentage Suitable Habitat (%)')),
     xlab="Climatic Period\t\t\n", axes=F, ylim=ranges,xpd=NA)
axis(1, at = years,cex.axis=cex)
axis(2,las=1, cex.axis=cex)
lines(UTF_no_d ~ Year, data=habitat.perc, lty=ltys[3], type="b",pch=pchs[3],
      cex=pt.cex, col=cols[3],lwd=2)
lines(MaxEnt3ssp_no_d ~ Year, data=habitat.perc, lty=ltys[2], type="b",
      pch=pchs[2],cex=pt.cex, col=cols[2],lwd=3)
## title(main = "No Dispersal Scenario", xpd=NA,cex.main=1)
legend("topleft",legend="b)",bty="n",cex=cex)
dev.off()
browseURL(paste(p.graphspath,"Fig4.pdf",sep=""))

## Subspecies
cols <- gray.colors(3,end=.6)
ltys <- 6:9
pchs <- 17:19
pt.cex <- 0.9

pdf(paste(p.graphspath,"Fig5.pdf",sep=""), width=3, height=6)
### Dispersal
par(mfrow=c(2,1),mar=c(0,1.6,0,.7),oma=c(4,2.5,0,0))
plot(contorta_full_disp ~ years, data=habitat.ssp.perc, lty=ltys[1],
      type="b",pch=pchs[1], cex=pt.cex, cex.axis=cex, xaxt="n",yaxt="n",
      cex.lab=cex, col=cols[1],lwd=2, ylab='Percentage Suitable Habitat (%)',
      xlab="", axes=F, ylim=c(0,signif(max(habitat.perc[,-1])+12,2)), xpd=NA)
axis(2,las=1, cex.axis=cex)
lines(murrayana_full_disp ~ years, data=habitat.ssp.perc, lty=ltys[2],
      type="b",pch=pchs[2],cex=pt.cex, col=cols[2],lwd=3)
lines(latifolia_full_disp ~ years, data=habitat.ssp.perc, lty=ltys[3],
      type="b",pch=pchs[3], cex=pt.cex, col=cols[3],lwd=2)
par(font=3) ## italics on
legend("bottomleft", legend=paste(subspecies[-4]), lty=ltys, pch=pchs,
       cex=cex, bty="n", lwd=2, col=cols, xpd=NA)
par(font=1) ## italics off
## title(main = "Full Dispersal Scenario", xpd=NA,cex.main=1)
legend("topleft",legend="a)",bty="n",cex=cex)
### No dispersal
plot(contorta_no_disp ~ years, data=habitat.ssp.perc, lty=ltys[1],
     type="b",pch=pchs[1], cex=pt.cex,cex.axis=cex,xaxt="n",yaxt="n",
     cex.lab=cex,col=cols[1], lwd=2, ylab='Percentage Suitable Habitat (%)',
     xlab="Climatic Period\t\t\n",axes=F, ylim=c(0,
     signif(max(habitat.perc[,-1])+12,2)), xpd=NA)
axis(2,las=1, cex.axis=cex)
axis(1, at = years,cex.axis=cex)
lines(murrayana_no_disp ~ years, data=habitat.ssp.perc, lty=ltys[2],
      type="b",pch=pchs[2],cex=pt.cex, col=cols[2],lwd=3)
lines(latifolia_no_disp ~ years, data=habitat.ssp.perc, lty=ltys[3],
      type="b",pch=pchs[3], cex=pt.cex, col=cols[3],lwd=2)
legend("topleft",legend="b)",bty="n",cex=cex)
dev.off()
browseURL(paste(p.graphspath,"Fig5.pdf", sep=""))


### Wanna plot some more?
### Plot the range of the individual training range applications 
projrange <- readShapeLines(paste(shpbase,"/all_ssp_train_vect",sep=""))
#plot(projrange)

pdf(paste(p.graphspath,"project_n_trainranges_aea.pdf",sep=""), width=5.6,
     height=4.6)
par(mar=c(0,.5,0,0))#, mar=c(3.6,3.5,.01,.1))
plot(projrange, asp=1,lty=0)
cols <- c(5,9,4,2,"chocolate")
ltys <- c(2,5,4,3,1)
cex1 <- 0.86
plot(no_am, asp=1, lty=1, axes=T, ylab="", xlab="", add=T)
sapply(seq(subspecies[1:4]),function(i){
    #tr.range <- readOGR(dsn=shpbase, layer=paste(ssp,"_",dat,"_range",sep=""))
    tr.range <- readShapeLines(paste(shpbase,'/',subspecies[i],"_train_vect",
                           sep=""))
    plot(tr.range, col=cols[i], lty=ltys[i],add=T)
})
plot(mask.vect, col=cols[5],add=T,lwd=.5)
legend("bottomleft",legend=c(paste(c(subspecies[1:3],"species model"),
                      "training range"),"projection range"),
       title="Modeling Range",bty="n",col=cols,lty=ltys,lwd=1.5,cex=cex1,
       inset=-.01)
legend("left", legend=c("Training Range: 1000km",
                 "Projection Range: North America"),bty="n",cex=cex1,inset=-.04)
dev.off()
browseURL(paste(p.graphspath,"project_n_trainranges_aea.pdf",sep=""))


## Extra for Dr. Gray
## Rasters
con <- raster(paste(paths.max(subspecies[1]), "Pinus_contorta_",
                    subspecies[1], "_", years[1],".asc", sep=""))    
mur <- raster(paste(paths.max(subspecies[2]), "Pinus_contorta_",
                    subspecies[2], "_", years[1],".asc", sep=""))    
lat <- raster(paste(paths.max(subspecies[3]), "Pinus_contorta_",
                    subspecies[3], "_", years[1],".asc", sep=""))    

cols <- rev(gray.colors(10,start=.10,end=.95))
brakes <- seq(0,1,len=11)            
mods <- c("contorta", "murryana", "latifolia")
bins <- sapply(1:length(brakes[-length(brakes)]), function(i)
               paste(paste(brakes[c(i,i+1)], collapse="-")))
cex <- 1
## layout(matrix(nrow=4, ncol=4), heights=c(3,3,3.63))
## par(mar=c(0.03,4.3,1.6,.5))
pdf(paste(p.graphspath, "Fig6.pdf", sep=""),
     width=3, height=7.6)
## layout(t(matrix(1:6,nrow=3,ncol=2)),heights=c(4.1,3.8),widths=c(1.1,1,1))
par(mfrow=c(3,1), oma=c(0,0,0,0), mar=c(0,0,0,0.3))
image(con, breaks=brakes, col=cols, asp=1, axes=F)
text(-3964000,-2051000, as.expression(paste(
    "AUC = ",round(report.stats.ssp[1,5],2),"\n",
    "Bias = ",round(report.stats.ssp[1,4],2),"\n",
    "Slope = ",round(report.stats.ssp[1,3],2),"\n",
    "R-squ. = ",round(report.stats.ssp[1,2],2), sep="")),
     adj=c(0,0),xpd=NA)
plot(mask.vect, add=T, lty=2, col="gray36")
text(2000000, 3366000,"Period: 1950-2000", xpd=NA)
legend("topleft", legend="a)", bty="n", cex=cex)
image(mur, breaks=brakes, col=cols, asp=1, axes=F)
plot(mask.vect, add=T, lty=2, col="gray36")
text(-3964000,-2051000, as.expression(paste(
    "AUC = ",round(report.stats.ssp[2,5],2),"\n",
    "Bias = ",round(report.stats.ssp[2,4],2),"\n",
    "Slope = ",round(report.stats.ssp[2,3],2),"\n",
    "R-squ. = ",round(report.stats.ssp[2,2],2), sep="")),
     adj=c(0,0),xpd=NA)
legend(1600000,-1000000,legend=rev(bins),fill=rev(cols),border=0,bty="n",
       xpd=NA,title="Prob. Key")
plot(mask.vect, add=T, lty=2, col="gray36")
legend("topright", legend="Projection\nRange", col="gray36", lty=2,
       box.lty=0, cex=cex)
legend("topleft", legend="b)", bty="n", cex=cex)
legend(1600000, -1000000, legend=rev(bins), fill=rev(cols), border=0, bty="n",
       xpd=NA, title="Prob. Key")
image(lat, breaks=brakes, col=cols, asp=1, axes=F)
plot(mask.vect, add=T, lty=2, col="gray36")
text(-3964000,-2051000, as.expression(paste(
    "AUC = ",round(report.stats.ssp[3,5],2),"\n",
    "Bias = ",round(report.stats.ssp[3,4],2),"\n",
    "Slope = ",round(report.stats.ssp[3,3],2),"\n",
    "R-squ. = ",round(report.stats.ssp[3,2],2), sep="")),
     adj=c(0,0),xpd=NA)
## plot(mask.vect, add=T, lty=2, col="gray36")
legend("topleft", legend="c)", bty="n", cex=cex)
## legend(-4360000,1660000,legend=rev(bins),fill=rev(cols),border=0,bty="n",
##        xpd=NA,title="Prob. Key")
## title(mods[3],xpd=NA)
dev.off()
browseURL(paste(p.graphspath, "Fig6.pdf", sep=""))

## Projections of subspecies
con2 <- raster(paste(paths.max(subspecies[1]), "Pinus_contorta_",
                    subspecies[1], "_", years[4],".asc", sep=""))    
mur2 <- raster(paste(paths.max(subspecies[2]), "Pinus_contorta_",
                    subspecies[2], "_", years[4],".asc", sep=""))    
lat2 <- raster(paste(paths.max(subspecies[3]), "Pinus_contorta_",
                    subspecies[3], "_", years[4],".asc", sep=""))    

cols <- rev(gray.colors(10,start=.10,end=.95))
brakes <- seq(0,1,len=11)            
mods <- c("contorta", "murryana", "latifolia")
bins <- sapply(1:length(brakes[-length(brakes)]), function(i)
               paste(paste(brakes[c(i,i+1)], collapse="-")))
cex <- 1
## layout(matrix(nrow=4, ncol=4), heights=c(3,3,3.63))
## par(mar=c(0.03,4.3,1.6,.5))
pdf(paste(p.graphspath, "Fig7.pdf", sep=""),
     width=3, height=7.6)
## layout(t(matrix(1:6,nrow=3,ncol=2)),heights=c(4.1,3.8),widths=c(1.1,1,1))
par(mfrow=c(3,1), oma=c(0,0,0,0), mar=c(0,0,0,0.3))
image(con2, breaks=brakes, col=cols, asp=1, axes=F)
plot(mask.vect, add=T, lty=2, col="gray36")
text(2000000, 3366000,"Period: 2070-2100", xpd=NA)
legend("topleft", legend="a)", bty="n", cex=cex)
image(mur2, breaks=brakes, col=cols, asp=1, axes=F)
plot(mask.vect, add=T, lty=2, col="gray36")
legend("topright", legend="Projection\nRange", col="gray36", lty=2,
       box.lty=0, cex=cex)
legend("topleft", legend="b)", bty="n", cex=cex)
legend(1600000, -1000000, legend=rev(bins), fill=rev(cols), border=0, bty="n",
       xpd=NA, title="Prob. Key")
image(lat2, breaks=brakes, col=cols, asp=1, axes=F)
plot(mask.vect, add=T, lty=2, col="gray36")
legend("topleft", legend="c)", bty="n", cex=cex)
## legend(-4360000,1660000,legend=rev(bins),fill=rev(cols),border=0,bty="n",
##        xpd=NA,title="Prob. Key")
dev.off()
browseURL(paste(p.graphspath, "Fig7.pdf", sep=""))


## ############ Old code single figures.
## cols <- rev(gray.colors(10)) ##rev(gray.colors(10,start=.05,end=.95))
## brakes <- seq(0,1,len=11)            
## mods <- c("MaxEnt 1 species","MaxEnt 3 subspecies","Universal Transfer Function")
## bins <- sapply(1:length(brakes[-length(brakes)]),
##                function(i)paste(paste(brakes[c(i,i+1)],collapse="-")))
## ### Read in the raster data
## sp1 <- raster(paste(paths.max("all_ssp"),"Pinus_contorta_",years[1],".asc",sep=""))
## th.ssp <- raster(paste(maxent_out, "Maxent_all_ssp_comb_project_",years[1],".asc",sep=""))
## oneill <- raster(paste(ONmodbase, "ONeill_",years[1],"_occurrence_probs_aea.asc", sep=""))
## ## Start the plot
## jpeg(paste(p.graphspath,"All_Models_1975_probs_aea.jpg",sep=""), width=8, height=3,
##     res=600,units='in')
## ## layout(t(matrix(1:6,nrow=3,ncol=2)),heights=c(4.1,3.8),widths=c(1.1,1,1))
## par(mfrow=c(1,3),oma=c(0,4.55,1,0),mar=c(0,0,0,0))
## image(sp1,breaks=brakes,col=cols,asp=1,axes=F)
## title(mods[1],xpd=NA)
## legend(-5400000,3660000,legend=brakes[-1],cex=1,fill=rev(cols),border=0,bty="n",
##        xpd=NA,title="Prob. Key")
## text(-3964000,-3051000,as.expression(paste("AUC = ",round(report.stats[3,5],2),"\n",
##     "Bias = ",round(report.stats[3,4],2),"\n","Slope = ",round(report.stats[3,3],2),"\n",
##     "R-squ. = ",round(report.stats[3,2],2), sep="")),adj=c(0,0),xpd=NA)
## dev.off()
## browseURL(paste(p.graphspath,"All_Models_",years[1],"_probs_aea.jpg",sep=""))
## text(2000000,3366000,"Period: 1950-2000",xpd=NA)
## image(th.ssp,breaks=brakes,col=cols,asp=1,axes=F)
## title(mods[2],xpd=NA)
## text(-3964000,-3051000,as.expression(paste("AUC = ",round(report.stats[2,5],2),"\n",
##     "Bias = ",round(report.stats[2,4],2),"\n","Slope = ",round(report.stats[2,3],2),"\n",
##     "R-squ. = ",round(report.stats[2,2],2), sep="")),adj=c(0,0),xpd=NA)
## image(oneill,breaks=brakes,col=cols,asp=1,axes=F)
## title(mods[3],xpd=NA)
## text(-3964000,-3051000,as.expression(paste("AUC = ",round(report.stats[1,5],2),"\n",
##     "Bias = ",round(report.stats[1,4],2),"\n","Slope = ",round(report.stats[1,3],2),"\n",
##     "R-squ. = ",round(report.stats[1,2],2), sep="")),adj=c(0,0),xpd=NA)
## dev.off()
## browseURL(paste(p.graphspath,"All_Models_",years[1],"_probs_aea.jpg",sep=""))

## ## The rest of years
## sapply(seq(years)[-1],function(y){
## sp1 <- raster(paste(paths.max("all_ssp"),"Pinus_contorta_",years[y],".asc",sep=""))
## th.ssp <- raster(paste(maxent_out, "Maxent_all_ssp_comb_project_",years[y],".asc",sep=""))
## oneill <- raster(paste(ONmodbase, "ONeill_",years[y],"_occurrence_probs_aea.asc", sep=""))

## jpeg(paste(p.graphspath,"All_Models_",years[y],"_probs_aea.jpg",sep=""), width=8, height=3,
##     res=600,units='in')

## par(mfrow=c(1,3),oma=c(0,4.55,1,0),mar=c(0,0,0,0))
## image(sp1,breaks=brakes,col=cols,asp=1,axes=F)
## plot(mask.vect,lwd=.4,add=T)
## title(mods[1],xpd=NA)
## legend(-5400000,3660000,legend=rev(bins),cex=1,fill=rev(cols),border=0,bty="n",
##        xpd=NA,title="Prob. Key")
## text(2000000,3366000,paste("Period:",periods[y]),xpd=NA)
## image(th.ssp,breaks=brakes,col=cols,asp=1,axes=F)
## plot(mask.vect,lwd=.4,add=T)
## title(mods[2],xpd=NA)
## image(oneill,breaks=brakes,col=cols,asp=1,axes=F)
p## plot(mask.vect,lwd=.4,add=T)
## title(mods[3],xpd=NA)
## dev.off()
## browseURL(paste(p.graphspath,"All_Models_",years[y],"_probs_aea.jpg",sep=""))
## })
