# Supplementary material for: Intraspecific variation buffers projected climate change impacts on Pinus contorta
Source: Ecol Evol. 2013 Jan 17;3(2):437–49. doi: 10.1002/ece3.426 (PMC3586652; doi:10.1002/ece3.426)
Supplement: Supplementary file 3 [file ece30003-0437-SD3.zip › Point_Data_Proof_and_Plot.r]

# Point Data Proofing and Plotting

#install.packages(c("raster"), repos ="http://cran.rakanu.com/")
library(raster)
library(maptools)
gpclibPermit()
data(wrld_simpl)
library(rgdal)
library(sp)
library(maps)
#dirbase <- "N:/Institutionen/Biogeo_Modell/Allgemeines/Oney_Masters_P_cont/"
dirbase <- "D:/Documents/Master_Materials/"
source(paste(dirbase, "R_scripts/Paths.r",sep="")) # get all of the paths needed

#obs <- read.table(paste(pcrage,"P_contorta_all.csv", sep=""), header=T, sep=",")# to save the dataset
#save(list = ls(all=TRUE), file = paste(rangebase,"Pinus_point_proof.RData",sep=""))
load(file = paste(rangebase, "Pinus_point_proof.RData",sep=""))


prove <- read.table(paste(rangebase,"Illingworth_Test_Data/Illingworth_data_provenance_coords.csv", sep=""), header=T, sep=",")# to save the dataset
wash <- read.csv(paste(rangebase,"U Washington Burke Museum/WTU_Burke_PC_all_b.csv", sep=""), strip.white=T,header=T, sep=",")# to load the dataset
oreg <- read.table(paste(rangebase,"Oregon Plant Database/results_1.9.2010.csv", sep=""), strip.white=T,header=T, sep=",")# to load the dataset
oreg1 <- read.table(paste(rangebase,"Oregon Plant Database/results_24.11.2010.csv", sep=""), strip.white=T,header=T, sep=",")# to load the dataset
cal <- read.table(paste(rangebase, "CalFlora/calflora.csv", sep=""), strip.white=T, header=T, sep=",")
str(cal)
trop <- read.table(paste(rangebase,"Tropicos Database/occurrence-search-12833765431178148942840780398213/occurrence-search-1283376543117_b.csv" , sep=""), header=T, sep=",")
str(trop)
arctos <- read.table(paste(rangebase,"Arctos_UAF_Database/ArctosData_22970126_39503086.csv" , sep=""), header=T, sep=",")
str(arctos)
calherb <- read.table(paste(rangebase,"Consortium of California Herbaria/get_consort_all.csv" , sep=""), header=T, sep=",")
str(calherb)
rocky <- read.table(paste(rangebase,"Rocky Mountain Herbarium/Pinus contorta_RMH.csv" , sep=""), header=T, sep=",")
str(rocky)
FIA <- read.table(paste(fiabase,"fia.points.w.cellID.csv",sep=""),header=T,sep=",")
str(FIA)
obs <- read.csv(paste(pcrage,"P_contorta_database_all_rereassigned_rechecked.csv", sep=""), strip.white=T,header=T, sep=",")# to load the dataset

# Plot according to subspecies to proof everything
# P.c.contorta
plot(wrld_simpl, ylim=c(30, 60), xlim=c(-145, -115))
points(Latitude ~ Longitude, data=obs[!is.na(obs$subspecies) & obs$subspecies=="contorta",], col=rgb(0.9,0.1,0.1,0.4), pch=16)
title(main="Pinus contorta ssp. contorta", xlab = "Longitude", ylab = "Latitude")
map.axes()
# Strange coordinates for the Shore Pine...
plot(wrld_simpl, ylim=c(30, 60), xlim=c(-145, -100))
points(Latitude ~ Longitude, data=obs[!is.na(obs$subspecies) & obs$Longitude>-123  & obs$subspecies=="contorta",], cex=0.5, col=4,pch=2)
obs[!is.na(obs$subspecies) & obs$Longitude>-123  & obs$subspecies=="contorta",]$Source
obs[!is.na(obs$subspecies) & obs$Longitude>-123  & obs$subspecies=="contorta" & obs$Source=="Oregon Flora Project,  http://www.oregonflora.org/atlas.php",]
oreg[grep("var. contorta",oreg$taxon),]
# Oregon flora project has a shore pine in northern oregon
#windows()
plot(wrld_simpl, ylim=c(45, 50), xlim=c(-125, -120))
points(Latitude ~ Longitude, data=obs[!is.na(obs$subspecies) & obs$Latitude>45 & obs$Longitude>-123  & obs$subspecies=="contorta",])
obs[!is.na(obs$subspecies) & obs$Latitude>45 & obs$Longitude>-123  & obs$subspecies=="contorta",]

#Northern Washington
plot(wrld_simpl, ylim=c(40, 50), xlim=c(-125, -120))
points(Latitude ~ Longitude, data=obs[!is.na(obs$subspecies) & obs$Longitude>-121 & obs$Latitude>45 & obs$subspecies=="contorta",], cex=0.5, col=rgb(0.4,0.4,0.4,0.5),pch=16)
obs[!is.na(obs$subspecies) & obs$Longitude>-121 & obs$Latitude>45 & obs$subspecies=="contorta",]$Source
# Hmm... Greg O'Neill has some strange points
Illingworth[Illingworth$long_P<121 & Illingworth$lat_P>45 & Illingworth$Subspecies=="P.c.contorta",]
# Burke Museum has a strange point and corrected it: See outliers.r
wash[wash$Decimal.Longitude>-120.5 & wash$Decimal.Latitude>45 & grep("var. contorta",wash$Full.Scientific.Name),]


plot(wrld_simpl, ylim=c(21, 60), xlim=c(-145, -100))
map.axes()
points(Latitude ~ Longitude, data=obs[!is.na(obs$subspecies) & obs$Longitude>-145 & obs$Latitude>21 & obs$subspecies=="contorta",], cex=0.5, col=rgb(0.4,0.4,0.4,0.5),pch=16)
obs[!is.na(obs$subspecies) & obs$Longitude>-145 & obs$Latitude>21 & obs$subspecies=="contorta",]$Source


plot(wrld_simpl, ylim=c(50, 60), xlim=c(-135, -120))
map.axes()
points(Latitude ~ Longitude, data=obs[!is.na(obs$subspecies) & obs$Longitude>-130 & obs$Latitude>53 & obs$subspecies=="contorta",], cex=0.5, col=rgb(0.4,0.4,0.4,0.5),pch=16)
obs[!is.na(obs$subspecies) & obs$Longitude>-130 & obs$Latitude>53 & obs$subspecies=="contorta",]$Source

#plot(wrld_simpl, ylim=c(35, 50), xlim=c(-125, -120))
#points(Latitude ~ Longitude, data=obs[!is.na(obs$subspecies) & obs$Longitude>-121 & obs$Latitude>45 & obs$subspecies=="contorta",], cex=0.5, col=rgb(0.4,0.4,0.4,0.5),pch=16)
#map.axes()
obs[!is.na(obs$subspecies) & obs$Longitude>-121 & obs$Latitude>45 & obs$subspecies=="contorta",]$Source

plot(wrld_simpl, ylim=c(25, 50), xlim=c(-125, -120))
points(Latitude ~ Longitude, data=obs[!is.na(obs$subspecies) & obs$Longitude>-123.5 & obs$Latitude<45 & obs$subspecies=="contorta",], cex=0.5, col=rgb(0.4,0.4,0.4,0.5),pch=16)
map.axes()
obs[!is.na(obs$subspecies) & obs$Longitude>-123.5 & obs$Latitude<45 & obs$subspecies=="contorta",]
# 8 strange coordinates: the third one seems plausible, because of the elevation, but the rest are strange. Omitting them: See "Outliers.r" for explanation.
# Nursery Omission:
cal[cal$Longitude>-123.5 & cal$Latitude<45 & cal$Taxon=="P.c.contorta",]
obs <- obs[-which(obs[!is.na(obs$subspecies) & obs$Longitude>-123 & obs$Latitude<35 & obs$subspecies=="contorta"),]
# The others are mistakes: See outliers.r

oreg[oreg$long>-123.5 & oreg$lat<45 & oreg$taxon=="P.c.contorta",]
cal[cal$Longitude>-123.5 & cal$Latitude<45 & cal$Taxon=="P.c.contorta",]


# Check again
# P.c.contorta
plot(wrld_simpl, ylim=c(30, 60), xlim=c(-145, -100))
points(Latitude ~ Longitude, data=obs[!is.na(obs$subspecies) & obs$subspecies=="contorta",], cex=0.5, col=4,pch=2)
title(main="Pinus contorta ssp. contorta", xlab = "Longitude", ylab = "Latitude")
map.axes()


# P.c.murrayana
plot(wrld_simpl, ylim=c(10, 60), xlim=c(-145, -100))
points(Latitude ~ Longitude, data=obs[!is.na(obs$subspecies) & obs$subspecies=="murrayana",], cex=0.5, col=rgb(0.4,0.4,0.4,0.5),pch=16)
map.axes()

# Check North of the Pit river
plot(wrld_simpl, ylim=c(38, 47), xlim=c(-125, -115))
points(Latitude ~ Longitude, data=obs[!is.na(obs$subspecies)& obs$Latitude > 40.8 & obs$subspecies=="murrayana",], cex=0.5, col=rgb(0.4,0.4,0.4,0.5),pch=16)
map.axes()
obs[!is.na(obs$subspecies)& obs$Latitude > 40.8 & obs$subspecies=="murrayana",]
# Quite a few specimens identified to be the Tamarack pine but north of the Pit river.
# In oregon?
plot(wrld_simpl, ylim=c(40, 47), xlim=c(-125, -115))
points(Latitude ~ Longitude, data=obs[!is.na(obs$subspecies)& obs$Latitude > 42 & obs$subspecies=="murrayana",], cex=0.5, col=rgb(0.4,0.4,0.4,0.5),pch=16)
map.axes()
obs[!is.na(obs$subspecies)& obs$Latitude > 42 & obs$subspecies=="murrayana",]

plot(wrld_simpl, ylim=c(38, 47), xlim=c(-125, -115))
points(Latitude ~ Longitude, data=obs[!is.na(obs$subspecies)& obs$Latitude > 40.8 & obs$Longitude > -121 & obs$subspecies=="murrayana",], cex=0.5, col=rgb(0.4,0.4,0.4,0.5),pch=16)
map.axes()
obs[!is.na(obs$subspecies)& obs$Latitude > 40.8 & obs$Longitude > -120.5 & obs$subspecies=="murrayana",]

obs[!is.na(obs$subspecies)& obs$Latitude > 40.8 & obs$subspecies=="murrayana",]
# I will use the information from Jim Oliphant and leave these as p.c. contorta
obs[!is.na(obs$subspecies) & obs$subspecies=="latifolia" & obs$Source=="Oregon Flora Project,  http://www.oregonflora.org/atlas.php" & obs$Latitude > 43 & obs$Longitude < -120.5,]$subspecies 

# Coastal Tamarack pines but they have been confirmed. see emails.
plot(wrld_simpl, ylim=c(30, 45), xlim=c(-125, -120))
points(Latitude ~ Longitude, data=obs[!is.na(obs$subspecies) & obs$Longitude< -123.5 & obs$subspecies=="murrayana",], cex=0.5, col=rgb(0.4,0.4,0.4,0.5),pch=16)
map.axes()
obs[!is.na(obs$subspecies) & obs$Longitude< -123.5 & obs$subspecies=="murrayana",]
calherb[calherb$longitude < -123.5 & grep("murrayana",calherb$taxon.name),]

# Both seem to be reliable sources... See "Outliers.r"

plot(wrld_simpl, ylim=c(35, 47), xlim=c(-135, -115))
points(Latitude ~ Longitude, data=obs[!is.na(obs$subspecies) & obs$Latitude>42 & obs$subspecies=="murrayana",], cex=0.5, col=rgb(0.4,0.4,0.4,0.5),pch=16)
map.axes()
obs[!is.na(obs$subspecies) & obs$Latitude>42 & obs$subspecies=="murrayana",]
wash[wash$Decimal.Longitude>-120 & wash$Decimal.Latitude>39.5 & grep("murrayana",wash$Full.Scientific.Name),]
#Not sure
Illingworth[Illingworth$long_P< 120   & Illingworth$lat_P>39.5 & Illingworth$Subspecies=="P.c.murrayana",]
# hmmm.... Should we trust greg?
# quote from Jim Oliphant "I feel that ssp. murrayana should be restricted to the 
# Sierra Nevada south and the boundary with ssp. latifolia around the Pit River (south of Mount Lassen)."  

plot(wrld_simpl, ylim=c(33, 39), xlim=c(-126, -119))
points(Latitude ~ Longitude, data=obsa[!is.na(obs$subspecies) & obs$Longitude< -119 & obs$Latitude<37.5 & obs$subspecies=="murrayana",], cex=0.5, col=rgb(0.4,0.4,0.4,0.5),pch=16)
map.axes()
obs[!is.na(obs$subspecies) & obs$Longitude< -119 & obs$Latitude<37.5 & obs$subspecies=="murrayana",] # from CCH and Greg O'Neill
calherb[calherb$longitude< -119 & calherb$latitude< 37.5 & grep("murrayana",calherb$taxon.name),]

# Group of extreme south occurrences
plot(wrld_simpl, ylim=c(23, 33), xlim=c(-120, -110))
points(Latitude ~ Longitude, data=obs[!is.na(obs$subspecies) & obs$Latitude< 32.5 & obs$subspecies=="murrayana",], cex=0.5, col=rgb(0.4,0.4,0.4,0.5),pch=16)
obs[!is.na(obs$subspecies) & obs$Latitude< 32.5 & obs$subspecies=="murrayana",]

pc.gbif[pc.gbif$Latitude< 32.5 & pc.gbif$Scientific.name=="P.c.murrayana",]

pc.gbif[pc.gbif$Latitude< 30.9 & pc.gbif$Scientific.name=="P.c.murrayana",]
# Google shows that there are trees there and the elevation looks once again good.

pc.gbif[pc.gbif$Latitude< 32.5 & pc.gbif$Latitude> 31.5 & pc.gbif$Scientific.name=="P.c.murrayana",]

# Single occurence near shore near the US-Mexico border
plot(wrld_simpl, ylim=c(23, 33), xlim=c(-120, -113))
points(Latitude ~ Longitude, data=obs[!is.na(obs$subspecies) & obs$Longitude< -116 & obs$Latitude< 33.5 & obs$subspecies=="murrayana",], cex=0.5, col=rgb(0.4,0.4,0.4,0.5),pch=16)
obs[!is.na(obs$subspecies) & obs$Longitude< -116 & obs$Latitude< 33.5 & obs$subspecies=="murrayana",]
pc.gbif[pc.gbif$Longitude< -116 & pc.gbif$Latitude< 33.5 & pc.gbif$Scientific.name=="P.c.murrayana",]


# P.c.latifolia
plot(wrld_simpl, ylim=c(30, 66), xlim=c(-146, -100))
points(Latitude ~ Longitude, data=obs[!is.na(obs$subspecies) & obs$subspecies=="latifolia",], cex=0.5, col=rgb(0.4,0.4,0.4,0.5),pch=16)
title(main="Pinus contorta ssp. latifolia", xlab = "Latitude", ylab = "Longitude")
map.axes()

# Almost Polar Lodgepole pines
plot(wrld_simpl, ylim=c(50, 66), xlim=c(-145, -120))
points(Latitude ~ Longitude, data=obs[!is.na(obs$subspecies) & obs$Longitude< -125 & obs$Latitude>60 & obs$subspecies=="latifolia",], cex=0.5, col=rgb(0.4,0.4,0.4,0.5),pch=16)
map.axes()
obs[!is.na(obs$subspecies) & obs$Longitude< -125 & obs$Latitude>60 & obs$subspecies=="latifolia",]

# Sierra Lodgepole pines...
plot(wrld_simpl, ylim=c(30, 50), xlim=c(-125, -110))
points(Latitude ~ Longitude, data=obs[!is.na(obs$subspecies) & obs$Longitude< -120 & obs$Latitude<47 & obs$subspecies=="latifolia",], cex=0.5, col=rgb(0.4,0.4,0.4,0.5),pch=16)
map.axes()
obs[!is.na(obs$subspecies) & obs$Longitude< -120 & obs$Latitude<47 & obs$subspecies=="latifolia",]
# From the Oregon Flora project: Changed them back to P.c.murrayana above

# Strange Coordinate of lodgepole pine in the Sierra Nevada:
plot(wrld_simpl, ylim=c(35, 45), xlim=c(-125, -115))
points(Latitude ~ Longitude, data=obs[!is.na(obs$subspecies) & obs$Longitude< -119 & obs$Latitude<40 & obs$subspecies=="latifolia",], cex=0.5, col=rgb(0.4,0.4,0.4,0.5),pch=16)
map.axes()
obs[!is.na(obs$subspecies) & obs$Longitude< -119 & obs$Latitude<40 & obs$subspecies=="latifolia",]
pc.gbif[pc.gbif$Longitude< -119 & pc.gbif$Latitude<40 & pc.gbif$Scientific.name=="P.c.latifolia",]
# Probably just a mistake

# Southern extent of Lodgepole pine
plot(wrld_simpl, ylim=c(30, 45), xlim=c(-115, -100))
points(Latitude ~ Longitude, data=obs[!is.na(obs$subspecies) & obs$Longitude> -117 & obs$Latitude<40 & obs$subspecies=="latifolia",], cex=0.5, col=rgb(0.4,0.4,0.4,0.5),pch=16)
map.axes()
obs[!is.na(obs$subspecies) & obs$Longitude> -117 & obs$Latitude<38 & obs$subspecies=="latifolia",]
pc.gbif[pc.gbif$Longitude> -117 & pc.gbif$Latitude<38 & pc.gbif$Scientific.name=="P.c.latifolia",]

# In the flats...
plot(wrld_simpl, ylim=c(43, 52), xlim=c(-115, -100))
points(Latitude ~ Longitude, data=obs[!is.na(obs$subspecies) & obs$Longitude> -113 & obs$Latitude>45 & obs$Latitude<51 & obs$subspecies=="latifolia",], cex=0.5, col=rgb(0.4,0.4,0.4,0.5),pch=16)
map.axes()
Illingworth[Illingworth$long_P< 113 & Illingworth$lat_P>46 & Illingworth$lat_P<51 & Illingworth$Subspecies=="P.c.latifolia",]
# nothing too suspicious

# Western Rockies
plot(wrld_simpl, ylim=c(40, 45), xlim=c(-120, -110))
points(Latitude ~ Longitude, data=obs[!is.na(obs$subspecies) & obs$Longitude< -113 & obs$Latitude<44 & obs$subspecies=="latifolia",], cex=0.5, col=rgb(0.4,0.4,0.4,0.5),pch=16)
map.axes()
obs[!is.na(obs$subspecies) & obs$Longitude< -113 & obs$Latitude<44 & obs$subspecies=="latifolia",]
pc.gbif[pc.gbif$Longitude< -113 & pc.gbif$Latitude<44 & pc.gbif$Scientific.name=="P.c.latifolia",]
# Everything looks good...

# Coastal Lodgepole pines
plot(wrld_simpl, ylim=c(45, 66), xlim=c(-136, -120))
points(Latitude ~ Longitude, data=obs[!is.na(obs$subspecies) & obs$Longitude< -124 & obs$Latitude<51 & obs$subspecies=="latifolia",], cex=0.5, col=rgb(0.4,0.4,0.4,0.5),pch=16)
map.axes()
obs[!is.na(obs$subspecies) & obs$Longitude< -124 & obs$Latitude<51 & obs$subspecies=="latifolia",]
# Trusting Greg O'Neill's Data... Is that ok?

# Pinus contorta
plot(wrld_simpl, ylim=c(10, 66), xlim=c(-146, -100))
points(Latitude ~ Longitude, data=obs[!is.na(obs$subspecies) & obs$Species=="Pinus contorta",], cex=0.5, col=rgb(0.4,0.4,0.4,0.5),pch=16)
#points(Latitude ~ Longitude, data=obs, cex=0.5, col=rgb(0.4,0.4,0.4,0.5),pch=3)
title(main="Pinus contorta", xlab = "Latitude", ylab = "Longitude")
map.axes()
# Everthing is within the range of the subspecies ranges
plot(wrld_simpl, ylim=c(30, 45), xlim=c(-115, -100))
points(Latitude ~ Longitude, data=obs[is.na(obs$subspecies) & obs$Longitude> -117 & obs$Latitude<40 & obs$Species=="Pinus contorta",], cex=0.5, col=rgb(0.4,0.4,0.4,0.5),pch=16)
map.axes()

obs[is.na(obs$subspecies) & obs$Longitude> -110 & obs$Latitude<39.5 & obs$Species=="Pinus contorta",]

obs[is.na(obs$subspecies) & obs$Longitude> -110 & obs$Latitude<38 & obs$Species=="Pinus contorta",]
pc.gbif[pc.gbif$Longitude> -110 & pc.gbif$Latitude<38 & pc.gbif$Scientific.name=="Pinus contorta",]

# Southwest Alaskan pines:
plot(wrld_simpl, ylim=c(55, 66), xlim=c(-155, -145))
points(Latitude ~ Longitude, data=obs[is.na(obs$subspecies) & obs$Longitude< -145 & obs$Species=="Pinus contorta",], cex=0.5, col=rgb(0.4,0.4,0.4,0.5),pch=16)
map.axes()
obs[is.na(obs$subspecies) & obs$Longitude< -145 & obs$Species=="Pinus contorta",]
arctos[arctos$DEC_LONG< -145 & arctos$SCIENTIFIC_NAME=="Pinus contorta",]
# Seem plausible and correct.

# SoCal Pines
plot(wrld_simpl, ylim=c(27, 36), xlim=c(-123, -115))
points(Latitude ~ Longitude, data=obs[is.na(obs$subspecies) & obs$Latitude< 35 & obs$Species=="Pinus contorta",], cex=0.5, col=rgb(0.4,0.4,0.4,0.5),pch=16)
map.axes()
# Outlier in the cali lowlands
plot(wrld_simpl, ylim=c(27, 39), xlim=c(-123, -115))
points(Latitude ~ Longitude, data=obs[is.na(obs$subspecies) & obs$Latitude< 38 & obs$Longitude< -119,], cex=0.5, col=rgb(0.4,0.4,0.4,0.5),pch=16)
map.axes()

# San Francisco
obs[is.na(obs$subspecies) & obs$Latitude< 38 & obs$Longitude< -120,]
# A Sierra Nevada pine far from it's home...,
obs[!is.na(obs$subspecies) & obs$Latitude< 37 & obs$Longitude< -119,]
# Peculiar but it seems to be well-documented...
calherb[calherb$longitude< -119 & calherb$latitude< 37 ,]

# Mexico!
obs[is.na(obs$subspecies) & obs$Latitude< 35 & obs$Longitude< -117,]

# Coastal Pines
cal[cal$Latitude< 35 & cal$Longitude< -117 & cal$Taxon=="Pinus contorta",]
obs <- obs[-which(is.na(obs$subspecies) & obs$Latitude< 35 & obs$Longitude> -118 & obs$Longitude< -117 & obs$Species=="Pinus contorta"),]

# More SoCal Coastal Pines
plot(wrld_simpl, ylim=c(27, 40), xlim=c(-126, -115))
points(Latitude ~ Longitude, data=obs[is.na(obs$subspecies) & obs$Longitude< -117 & obs$Latitude> 30 & obs$Latitude< 40 & obs$Species=="Pinus contorta",], cex=0.5, col=rgb(0.4,0.4,0.4,0.5),pch=16)
map.axes()
obs[is.na(obs$subspecies) & obs$Longitude< -120 & obs$Latitude< 36  & obs$Species=="Pinus contorta",]
cal[cal$Latitude< 36 & cal$Longitude< -120 & cal$Taxon=="Pinus contorta",]
# Well in google maps there are trees near these sites, I am guessing that these have to be var. contorta.

# Bolander Pines?
plot(wrld_simpl, ylim=c(35, 45), xlim=c(-128, -119))
points(Latitude ~ Longitude, data=obs[is.na(obs$subspecies) & obs$Longitude< -121 & obs$Latitude< 43 & obs$Species=="Pinus contorta",], cex=0.5, col=rgb(0.4,0.4,0.4,0.5),pch=16)
map.axes()
obs[is.na(obs$subspecies) & obs$Longitude< -121 & obs$Latitude< 40 & obs$Species=="Pinus contorta",]
cal[cal$Latitude< 40 & cal$Longitude< -121 & cal$Taxon=="Pinus contorta",]
pc.gbif[pc.gbif$Longitude< -121 & pc.gbif$Latitude<40 & pc.gbif$Scientific.name=="Pinus contorta",]
calherb[calherb$longitude< -121 & calherb$latitude< 40 & calherb$taxon.name=="Pinus contorta",]
# We don't do nurseries
calherb[calherb$longitude< -121.5 & calherb$longitude> -122& calherb$latitude< 40 & calherb$taxon.name=="Pinus contorta",]
# gone now
obs[is.na(obs$subspecies) & obs$Longitude< -121.7 & obs$Longitude> -122 & obs$Latitude< 40 & obs$Species=="Pinus contorta",]


#FIA data
plot(wrld_simpl, ylim=c(34, 49), xlim=c(-121, -100))
#points(Latitude ~ Longitude, data=FIA, cex=0.01, col=rgb(0.4,0.4,0.4,0.1),pch=16)
points(Latitude ~ Longitude, data=obs[obs$Folder_ID=="FIA",], cex=1.2, col=rgb(0.9,0.1,0.4,0.5),pch=16)
map.axes()
FIA[FIA$Latitude>48 & FIA$Longitude< -124,]
# Look at little closer
plot(wrld_simpl, ylim=c(46, 51), xlim=c(-125, -120))
points(Latitude ~ Longitude, data=FIA[FIA$Latitude>48 & FIA$Longitude< -124,], cex=0.8, col=rgb(0.4,0.4,0.4,0.5),pch=16)
map.axes()

plot(wrld_simpl, ylim=c(10, 60), xlim=c(-145, -100))
points(Latitude ~ Longitude, data=obs[!is.na(obs$subspecies) & obs$subspecies=="murrayana",], cex=0.5, col=rgb(0.4,0.4,0.4,0.5),pch=16)
map.axes()
title(main="Pinus contorta ssp. murrayana", xlab = "Latitude", ylab = "Longitude")


plot(wrld_simpl, ylim=c(20, 70), xlim=c(-166, -100))
points(Latitude ~ Longitude, data=obs[!is.na(obs$subspecies) & obs$subspecies=="murrayana",], cex=0.5, col=7,pch=2)
points(Latitude ~ Longitude, data=obs[!is.na(obs$subspecies) & obs$subspecies=="contorta",], cex=0.5,  col=4,pch=3)
points(Latitude ~ Longitude, data=obs[!is.na(obs$subspecies) & obs$subspecies=="latifolia",], cex=0.5, col=2,pch=4)
#points(Latitude ~ Longitude, data=obs[is.na(obs$subspecies),], cex=0.5, col=1,pch=5)
map.axes()

legend("bottomleft", bg="white", col=c(7,4,2,1),pch=2:5, legend=c("P.c.murrayana","P.c.contorta","P.c.latifolia", "Pinus contorta"),cex=1.5)
title(main="Pinus contorta Data", xlab = "Latitude", ylab = "Longitude")
#title(main="Subspecies Data Only", xlab = "Latitude", ylab = "Longitude")
map.axes()


## Plot according to source
#points(Latitude ~ Longitude, data=obs[obs$Source==levels(obs$Source)[1],], cex=0.5, col=rgb(0.4,0.4,0.4,0.5),pch=16)
#legend("topright", bg= "white",col=rgb(0.4,0.4,0.4,0.5),pch=16, legend=levels(obs$Source)[1])

plot(wrld_simpl, xlim=c(min(obs$Longitude)-10, max(obs$Longitude))+10, ylim=c(min(obs$Latitude)-10, max(obs$Latitude)+10))
points(Latitude ~ Longitude, data=obs[obs$Source==levels(obs$Source)[1],], pch=2,cex=0.3, col=2)
points(Latitude ~ Longitude, data=obs[obs$Source==levels(obs$Source)[2],], pch=3,cex=0.3, col=3)
points(Latitude ~ Longitude, data=obs[obs$Source==levels(obs$Source)[3],], pch=4,cex=0.3, col=4)
points(Latitude ~ Longitude, data=obs[grep("Colorado State Herbarium", obs$Source, value=F),],pch=5, cex=0.3, col=5)
points(Latitude ~ Longitude, data=obs[obs$Source==levels(obs$Source)[14],], pch=6,cex=0.3, col=6)
points(Latitude ~ Longitude, data=obs[obs$Source==levels(obs$Source)[15],], pch=7,cex=0.3, col=7)
points(Latitude ~ Longitude, data=obs[obs$Source==levels(obs$Source)[16],], pch=8,cex=0.3, col=8)
points(Latitude ~ Longitude, data=obs[grep("http://data.gbif.org", obs$Source, value=F),],pch=9, cex=0.3, col=9)
points(Latitude ~ Longitude, data=obs[obs$Source==levels(obs$Source)[301],], pch=10,cex=0.3, col=10)
points(Latitude ~ Longitude, data=obs[obs$Source==levels(obs$Source)[302],], pch=11,cex=0.3, col=11)
points(Latitude ~ Longitude, data=obs[obs$Source==levels(obs$Source)[303],], pch=12,cex=0.3, col=12)
points(Latitude ~ Longitude, data=obs[obs$Source==levels(obs$Source)[304],],pch=13, cex=0.3, col=13)
points(Latitude ~ Longitude, data=obs[obs$Source==levels(obs$Source)[305],],pch=14, cex=0.3, col=14)
sources <- unique(substr(levels(obs$Source),1,21))
#sources <- c(levels(obs$Source)[1:3],"Colorado State Herbarium",levels(obs$Source)[14:16],"http://data.gbif.org",levels(obs$Source)[301:305])
legend("bottomleft", bg= "white",col=2:14, pch=2:14, legend=sources )
map.axes()


plot(wrld_simpl, ylim=c(20, 70), xlim=c(-166, -100))
points(Latitude ~ Longitude, data=obs[obs$subspecies=="murrayana",], cex=0.5, col=7,pch=2)
points(Latitude ~ Longitude, data=obs[obs$subspecies=="contorta",], cex=0.5,  col=4,pch=3)
points(Latitude ~ Longitude, data=obs[obs$subspecies=="latifolia",], cex=0.5, col=2,pch=4)
points(Latitude ~ Longitude, data=obs[obs$subspecies==NA,], cex=0.5, col=1,pch=5)
map.axes()
