# Supplementary material for: Intraspecific variation buffers projected climate change impacts on Pinus contorta
Source: Ecol Evol. 2013 Jan 17;3(2):437–49. doi: 10.1002/ece3.426 (PMC3586652; doi:10.1002/ece3.426)
Supplement: Supplementary file 3 [file ece30003-0437-SD3.zip › Poly_prep.r]

#### Prepare the polygons used in this study

library(raster)
library(maptools)
gpclibPermit()
library(rgdal)
library(maps)


#dirbase <- "N:/Institutionen/Biogeo_Modell/Allgemeines/Oney_Masters_P_cont/"
dirbase <- "/D/Documents/Master_Materials/"
source(paste(dirbase, "R_scripts/Paths.r",sep="")) # get all of the paths needed
source(paste(scripts, "GRASS-R_functions.r",sep="")) # get all of the paths needed
gisDbase <- "/D/GIS_Dbase"
g.mapset("mapset=pc_bioclim_1975 location=pcontorta")


w.p <- readOGR(shapebase,layer="ne_10m_admin_1_states_provinces_shp")
no_am <-w.p[w.p$NAME_0 %in% c("United States of America","Mexico","Canada"),]
writeOGR(no_am,shpbase, "North_America_states","ESRI Shapefile")
no_am.aea <- spTransform(no_am,CRS(proj_aea))
writeOGR(no_am.aea,shpbase, "North_America_states_aea","ESRI Shapefile")

plot(no_am,xlim=c(-180,  -57),ylim=c(13, 85),add=T)

g.mapset("mapset=pc_data_1975 location=pcontorta")
g.mlist("rast")
sgdf <- look("P19",keep.sgdf=T)
rast <- as(sgdf, "RasterLayer")

## Prepare the study area: plot raster
## then draw a polygon around where we want to project the models.
## Convert it to a raster to use as a mask
## plot(no_am,add=T)
## stud.area.poly <- drawPoly()
## stud.area.poly.fu <- drawPoly()
## stud.area.poly.fu2 <- spChFIDs(stud.area.poly.fu,"2")
## study.area.poly <- spRbind(stud.area.poly,stud.area.poly.fu2)
## proj4string(study.area.poly) <- CRS(projpc)
## study.area.poly <- SpatialPolygonsDataFrame(study.area.poly,data.frame(FID=1:2))
## writeOGR(study.area.poly,shpbase, "Drawn_polygon_study_area","ESRI Shapefile")
study.area.poly <- readOGR(shpbase,"Drawn_polygon_study_area")
plot(study.area.poly,add=T)
stud.area.rast <- rasterize(study.area.poly,rast,field=1,
                            filename=file.path(input_data,
                              "study_area_poly_rast.tif"),overwrite=T)
projection(stud.area.rast) <- projection(rast)
rast[is.na(stud.area.rast)] <- NA
rast[!is.na(rast)] <- 1
writeRaster(rast, filename=file.path(input_data,"study_mask.tif"), overwrite=T)
## Create a shapefile which covers the area where we have presence-pseudo-absence data
usa <- readOGR(dsn=shpbase, layer="USA_adm2")
summary(usa)
usa <- usa[usa$NAME_1 %in% c( "Washington", "Oregon", "California","Arizona",
                             "Nevada","Idaho","Montana","Wyoming","Utah",
                             "Colorado","New Mexico","Texas","Oklahoma",
                             "Kansas","Nebraska","South Dakota","North Dakota",
                             "Minnesota","Iowa","Missouri","Arkansas",
                             "Wisconsin"),]
# Get Rid of the water bodies
usa <- usa[!usa$ENGTYPE_2 %in% c("Water body"),]

usa@proj4string <- CRS(projpc)
writeOGR(usa, shpbase, "PC_usa_states","ESRI Shapefile")
summary(usa)
# Mexico - do the same
mexi <- readOGR(dsn=shpbase, layer="northamerica_adm0")
mexi <- mexi[mexi$COUNTRY %in% c("MEXICO"),]
mexi@proj4string <- CRS(projpc)
writeOGR(usa, shpbase, "PC_usa","ESRI Shapefile")
ca <- readOGR(dsn=shpbase, layer="ca_1")
ca <- ca[ca$ADMIN_NAME %in% c("British Columbia"),]
ca@proj4string <- CRS(projpc)
summary(usa)
summary(mexi)
summary(ca)
ca1 <- ca[,c(3)] 
ca1$NAME_1 <- ca$ADMIN_NAME
ca1$NAME_2 <- ca$ADMIN_NAME
mex1 <- mexi[,c(1)]
mex1$NAME_1 <- mexi$COUNTRY
mex1$NAME_2 <- NA#"NAME_2"
mex1 <- mex1[,c(2,3)]
ca1 <- ca1[,c(2,3)]
ca1 <- spChFIDs(ca1, as.character(ca$))
usa1 <- usa[,c(5,7)]
mex1 <- mexi[,c(1)]
mex1$NAME_2 <- NA#"NAME_2"
summary(usa1)
summary(mex1)
summary(ca1)
# Put them all together.
no_am <- spRbind(ca1, usa1)
no_am1 <- spRbind(no_am, mex1)
#plot(no_am1) # Worked
writeOGR(no_am1, shpbase, "PC_pres_abs_boundaries","ESRI Shapefile")

y=1975
# Create a Raster in order "crop" all other rasters for the modeling of all species
mat <- raster(paste(All_ssp,"project_data/",y,"/MAT.asc", sep=""))
# Raster creation from the shapefile
pcrange_rast <- rasterize(no_am1, mat, mask=T)
#pcrange_rast <- raster(paste(All_ssp, "pcrange_raster.asc", sep=""))
#pcrange_rast <- trim(pcrange_rast, padding=6, filename=paste(All_ssp, "pcrange_raster.asc", sep=""),overwrite=TRUE)
plot(pcrange_rast) # There are NA where they shouldn't be..
# Overlay!!!
pcrange_rast <- calc(pcrange_rast, fun=function(x)ifelse(is.na(x),-999,x))
mat_pc <- mat
plot(mat_pc)
pcrange_rast[is.na(mat_pc)] <- NA
# Strange NA's can be removed via this function.
pcrange_rast <- overlay(mat_pc,pcrange_rast, fun=function(x,y)ifelse((x+y)>-991,x,NA),
  filename=paste(All_ssp, "pcrange_raster.asc", sep=""),overwrite=TRUE)
# Worked, now we have a complete correct raster layer where we can crop everything
# Second task create presence absence point database for maxent analyses and model evaluation
# Moved code to end of "Pinus_dat_prep.r"
# However, this will be modified base on our rough knowledge of pinus contorta distributions
# Check it out
writeOGR(sp.obs.study, shpbase, "PC_obs_in_pres_abs_boundaries","ESRI Shapefile")


########################################################################
#######              Create 1,000 km range buffers               #######
########################################################################


g.help("r.buffer")
fuzzy.help("v.in",T)
ssp <- subspecies[4]

sp.obs <- readOGR(shpbase,layer="P_contorta_database_all_wgs")
##summary(sp.obs)
no_am <- readShapePoly(paste(shpbase,"/North_America_states",sep=""),proj4string=CRS(projpc))
rast <- raster(file.path(input_data,"study_mask.tif"))
##plot(rast)
##points(sp.obs)
sapply(subspecies[-4],function(ssp)
       rasterize(x=sp.obs[sp.obs$subspecies==ssp,],y=rast,field=1,
                 filename=paste(paths(ssp), ssp,"_presences_raster.tif",sep=""),
                 overwrite=T))
rasterize(x=sp.obs,y=rast,field=1,
  filename=paste(paths(subspecies[4]),subspecies[4],
    "_presences_raster.tif",sep=""),overwrite=T)

#sapply(seq(subspecies), function(x)unlink(paste(paths(subspecies[x]),
#subspecies[x], "presences_raster.asc",sep="")))
plot(raster(paste(paths(subspecies[4]),subspecies[4],"_presences_raster.asc",
                  sep="")))

# For-loop to derive the ranges of all subspecies
g.mapset("mapset=pc_data_1975 location=pcontorta")
g.mapset("-c mapset=maps location=pcontorta")
g.region("n=73 s=21 e=-53 w=-173")
sapply(subspecies[], function(ssp){
  g.system("r.in.gdal",paste("--overwrite input=",paths(ssp), ssp,
                             "_presences_raster.tif output=",
                             ssp,"_presences_raster",sep=""))
})

sapply(subspecies[], function(ssp){
  g.system("r.buffer",paste("--overwrite input=", ssp,
                            "_presences_raster output=", ssp,
                            "_buffer distances=500,1000, units=kilometers",
                            sep=""))
})

sapply(subspecies[], function(ssp){
  g.system("r.out.gdal",paste("--overwrite input=", ssp, "_buffer output=",
  paths(ssp), ssp, "_buffer_raster.tif nodata=0",sep=""))
})

rasts <- stack(paste(paths(subspecies),subspecies,"_buffer_raster.tif",sep=""))
NAvalue(rasts) <- 0
plot(rasts)

### Create rasters of the training ranges
ssp <- "all_ssp"

pcbuffer <- raster(paste(paths(subspecies[4]),subspecies[4],
                         "_buffer_raster.tif",sep=""))
NAvalue(pcbuffer) <- 0
#plot(pcbuffer)
#summary(pcbuffer)
#str(pcbuffer)
##extract(pcbuffer,drawExtent())
pcrange_rast <- raster(paste(All_ssp, "pcrange_raster.asc", sep=""))
#plot(pcrange_rast)
pcbuffer.abs <- crop(pcbuffer, extent(-126, -90.75, 43 ,73.29167)) # above the 49th parallel where canada begins and excluding coastal areas of SW Alaska
pc65 <- crop(pcbuffer, extent(-172.25, -110, 52, 65)) # above the 65th parallel no P. contorta subspecies survive
rang <- raster(pcbuffer)
pc65 <- merge(pc65, rang)
#plot(pc65)# looks good
pcbuffer2 <- pcbuffer
#plot(pc65)
pcbuffer2[!is.na(pc65)] <- NA 
pcbuffer.ca <- calc(pcbuffer.abs, function(x)ifelse(x<=2, NA, x))
#plot(pcbuffer.ca)
pcbuffer.merge <- merge(pcbuffer2,pcbuffer.ca, pcrange_rast)
#plot(pcbuffer.merge)
pcbuffer.merge <- crop(pcbuffer.merge,extent(pcbuffer))
pcbuffer[is.na(pcbuffer.merge)] <- NA 
## plot(pcbuffer,col=terrain.colors(3))
## plot(no_am,add=T)
alberta <- no_am[no_am$NAME_1 == "Alberta",]
pcbuffer.ab <- rasterize(alberta,pcbuffer,field=1)
pcbuffer[!is.na(pcbuffer.ab)] <- NA
plot(pcbuffer)
writeRaster(pcbuffer, paste(All_ssp, "pcrange_raster_pr_ab.tif", sep=""),
            overwrite=T)
##plot(pcbuffer)
##little <- readOGR(dsn=paste(rangebase,"Little_Scans/shpfiles", sep=""), layer="pinucont")
##plot(little,col="green",add=T) # Looks good

pcrange_rast <- raster(paste(All_ssp, "pcrange_raster.asc", sep=""))
ssp <- "contorta"
path <- paths(ssp)
pcbuffer <- raster(paste(path,ssp,"_buffer_raster.tif", sep=""))
plot(pcbuffer)
pcbuffer.ca <- calc(pcbuffer, function(x)ifelse(x<=2, NA, x))
pcrap <- crop(pcbuffer.ca, extent(-143, -107.2083, 26.16667, 69.16667))
pcrap2 <- merge(pcrap, raster(pcbuffer))
plot(pcrap2)
#plot(pcbuffer.na)
pcrange_rast <- merge(pcrange_rast, raster(pcbuffer))
pcrange_rast <- crop(pcrange_rast, extent(pcbuffer))
pcbuffer[is.na(pcrange_rast)] <- NA
pcrap3 <- merge(pcrap2, pcbuffer)
plot(pcrap3)
## Take care of NAs
pcbuffer.na <- crop(raster(paste(path,ssp,"_buffer_raster.tif", sep="")),
                           drawExtent())
pcbuffer.na <- merge(pcbuffer.na, raster(pcbuffer))
pcrap4 <- merge(pcrap3,pcbuffer.na)
plot(pcrap4)
writeRaster(pcrap4, paste(path, "pcrange_raster_pr_ab.tif", sep=""), overwrite=T)

### All done! good night!
## Not quite!
## Start GRASS
g.mapset("mapset=maps location=pcontorta")
g.mlist("type=rast mapset=maps")

sapply(subspecies[-2:-3], function(ssp) execGRASS("r.in.gdal",flags="overwrite",
       parameters=list(input=paste(paths(ssp),
                         "pcrange_raster_pr_ab.tif", sep=""),
       output=paste(ssp,"_train_buffer",sep=""))))

g.mapset("mapset=maps location=pcontorta")
g.system("r.mapcalc",
         '"latifolia_train_buffer=if(all_ssp_train_buffer,latifolia_buffer)"')
g.mapset("mapset=mask_map location=pcontorta")
### For subsp. contorta and all subspecies
sapply(subspecies[], function(ssp){
  g.system("r.mapcalc",
           shQuote(paste(ssp,"_train_mask=if(mask_map@mask_map,",ssp,
                         if(ssp!="murrayana"){"_train"},"_buffer@maps)",
                         sep=""))
           )
})

### Reproject mask maps
g.mapset("mapset=maps location=pcontorta_aea")
g.mapset("-c mapset=mask_map")
maps.input <- r.proj.list(location="pcontorta", mapset="mask_map")
## maps <- maps.input[!maps.input %in% allmaps]
g.region("-d")
sapply(maps.input[], function(map){
  execGRASS("r.proj",flags='overwrite',
            parameters=list(input=map, location="pcontorta",
              mapset="mask_map",
              output=map,method="nearest"))
  ## Make it a 1 & NA map
  g.system("r.mapcalc",shQuote(paste(map,"=if(",map,",1)",sep="")))
  ## Export the data
  execGRASS("r.out.arc", parameters=list(input=map,
                           output=paste(input_data,
                             map,'.tif',sep='')))
})
plot(raster(paste(input_data,'all_ssp_train_mask.tif',sep='')))

### That's it!
## Create model training poly 

masks <- g.mlist("type=rast",intern=T)

sapply(masks, function(mask){
  execGRASS("r.to.vect",flags=c("s","overwrite"),
                 parameters=list(input=mask,output=gsub("mask",x=mask,
                                              replacement="vect"),feature="area"))
     })

mask.vects <- g.mlist("type=vect pattern='*vect*'",intern=T)
## Mass Export
sapply(mask.vects, function(mask)
       execGRASS("v.out.ogr",flags="c",parameters=list(input=mask,
                                         type="area", dsn=shpbase, olayer=mask)))
## Have a look
no_am <- readShapeLines(paste(shpbase,"/North_America_states_aea",sep=""),
                        proj4string=CRS(proj_aea))
vect <- readOGR(shpbase,paste(subspecies[4],"_train_vect", sep=""))
plot(vect,col=2)
plot(no_am,add=T)
## Me gusta
