# Supplementary material for: Intraspecific variation buffers projected climate change impacts on Pinus contorta
Source: Ecol Evol. 2013 Jan 17;3(2):437–49. doi: 10.1002/ece3.426 (PMC3586652; doi:10.1002/ece3.426)
Supplement: Supplementary file 3 [file ece30003-0437-SD3.zip › Range_derivation.r]

############## STOP!!!!  Use the r.buffer function of GRASS here! ##############
#setwd("N:/Institutionen/Biogeo_Modell/Allgemeines/Oney_Masters_P_cont/Data/")
#setwd("I:/Master Materials/Data/")
install.packages(c("gpclib"), repos ="http://cran.rakanu.com/")
library(rgdal)
library(sp)
library(maptools)
gpclibPermit()                         
library(raster)
#dirbase <- "N:/Institutionen/Biogeo_Modell/Allgemeines/Oney_Masters_P_cont/"
dirbase <- "/D/Documents/Master_Materials/"
source(paste(dirbase, "R_scripts/Paths.r",sep="")) # get all of the paths needed
source(paste(scripts, "GRASS-R_functions.r",sep="")) # get all of the paths needed

ssp <- subspecies[4]
path <- paths(ssp)

g.help("r.buffer")
fuzzy.help("v.in",T)
ssp <- subspecies[4]

sp.obs <- readOGR(shpbase,layer="P_contorta_database_all_wgs")
##summary(sp.obs)
no_am <- readShapePoly(paste(shpbase,"/North_America_states",sep=""),proj4string=CRS(projpc))
rast <- raster(file.path(input_data,"study_mask.tif"))
##plot(rast)
##points(sp.obs)
sapply(subspecies[-4],function(ssp)
       rasterize(x=sp.obs[sp.obs$subspecies==ssp,],y=rast,field=1,
                 filename=paste(paths(ssp), ssp,"_presences_raster.tif",sep=""),
                 overwrite=T))
rasterize(x=sp.obs,y=rast,field=1,
  filename=paste(paths(subspecies[4]),subspecies[4],
    "_presences_raster.tif",sep=""),overwrite=T)

#sapply(seq(subspecies),function(x)unlink(paste(paths(subspecies[x]),subspecies[x],"presences_raster.asc",sep="")))
plot(raster(paste(paths(subspecies[4]),subspecies[4],"_presences_raster.asc",sep="")))

# For-loop to derive the ranges of all subspecies
g.mapset("mapset=pc_data_1975 location=pcontorta")
g.mapset("-c mapset=maps location=pcontorta")
g.region("n=73 s=21 e=-53 w=-173")
sapply(subspecies[], function(ssp){
  g.system("r.in.gdal",paste("--overwrite input=",paths(ssp), ssp,
                             "_presences_raster.tif output=", ssp,
                             "_presences_raster", sep=""))
})

sapply(subspecies[], function(ssp){
  g.system("r.buffer",paste("--overwrite input=", ssp,
  "_presences_raster output=", ssp,
  "_buffer distances=500,1000, units=kilometers", sep=""))
})

sapply(subspecies[], function(ssp){
  g.system("r.out.gdal",paste("--overwrite input=", ssp, "_buffer output=",
  paths(ssp), ssp, "_buffer_raster.tif nodata=0", sep=""))
})

rasts <- stack(paste(paths(subspecies),subspecies,"_buffer_raster.tif",sep=""))
NAvalue(rasts) <- 0
plot(rasts)

### Create rasters of the training ranges
ssp <- "all_ssp"

pcbuffer <- raster(paste(paths(subspecies[4]),subspecies[4],
                         "_buffer_raster.tif",sep=""))
NAvalue(pcbuffer) <- 0
#plot(pcbuffer)
#summary(pcbuffer)
#str(pcbuffer)
##extract(pcbuffer,drawExtent())
pcrange_rast <- raster(paste(All_ssp, "pcrange_raster.asc", sep=""))
#plot(pcrange_rast)
## above the 49th parallel where canada begins and excluding coastal areas of
## SW Alaska
pcbuffer.abs <- crop(pcbuffer, extent(-126, -90.75, 43 ,73.29167))
## above the 65th parallel no P. contorta subspecies survive
pc65 <- crop(pcbuffer, extent(-172.25, -110, 52, 65)) 
rang <- raster(pcbuffer)
pc65 <- merge(pc65, rang)
#plot(pc65)# looks good
pcbuffer2 <- pcbuffer
#plot(pc65)
pcbuffer2[!is.na(pc65)] <- NA 
pcbuffer.ca <- calc(pcbuffer.abs, function(x)ifelse(x<=2, NA, x))
#plot(pcbuffer.ca)
pcbuffer.merge <- merge(pcbuffer2,pcbuffer.ca, pcrange_rast)
#plot(pcbuffer.merge)
pcbuffer.merge <- crop(pcbuffer.merge,extent(pcbuffer))
pcbuffer[is.na(pcbuffer.merge)] <- NA 
## plot(pcbuffer,col=terrain.colors(3))
## plot(no_am,add=T)
alberta <- no_am[no_am$NAME_1 == "Alberta",]
pcbuffer.ab <- rasterize(alberta,pcbuffer,field=1)
pcbuffer[!is.na(pcbuffer.ab)] <- NA
plot(pcbuffer)
writeRaster(pcbuffer, paste(All_ssp, "pcrange_raster_pr_ab.tif", sep=""),
            overwrite=T)
##plot(pcbuffer)
##little <- readOGR(dsn=paste(rangebase,"Little_Scans/shpfiles", sep=""),
##layer="pinucont")
##plot(little,col="green",add=T) # Looks good

pcrange_rast <- raster(paste(All_ssp, "pcrange_raster.asc", sep=""))
ssp <- "contorta"
path <- paths(ssp)
pcbuffer <- raster(paste(path,ssp,"_buffer_raster.tif", sep=""))
plot(pcbuffer)
pcbuffer.ca <- calc(pcbuffer, function(x)ifelse(x<=2, NA, x))
pcrap <- crop(pcbuffer.ca, extent(-143, -107.2083, 26.16667, 69.16667))
pcrap2 <- merge(pcrap, raster(pcbuffer))
plot(pcrap2)
#plot(pcbuffer.na)
pcrange_rast <- merge(pcrange_rast, raster(pcbuffer))
pcrange_rast <- crop(pcrange_rast, extent(pcbuffer))
pcbuffer[is.na(pcrange_rast)] <- NA
pcrap3 <- merge(pcrap2, pcbuffer)
plot(pcrap3)
## Take care of NAs
pcbuffer.na <- crop(raster(paste(path,ssp,"_buffer_raster.tif", sep="")),
                           drawExtent())
pcbuffer.na <- merge(pcbuffer.na, raster(pcbuffer))
pcrap4 <- merge(pcrap3,pcbuffer.na)
plot(pcrap4)
writeRaster(pcrap4, paste(path, "pcrange_raster_pr_ab.tif", sep=""), overwrite=T)

### All done! good night!
## Not quite!
## Start GRASS
g.mapset("mapset=maps location=pcontorta")
g.mlist("type=rast mapset=maps")

sapply(subspecies[-2:-3], function(ssp) execGRASS("r.in.gdal",flags="overwrite",
       parameters=list(input=paste(paths(ssp),
                         "pcrange_raster_pr_ab.tif", sep=""),
       output=paste(ssp,"_train_buffer",sep=""))))

g.mapset("mapset=maps location=pcontorta")
g.system("r.mapcalc",
         '"latifolia_train_buffer=if(all_ssp_train_buffer,latifolia_buffer)"')
g.mapset("mapset=mask_map location=pcontorta")
### For subsp. contorta and all subspecies
sapply(subspecies[], function(ssp){
  g.system("r.mapcalc",
           shQuote(paste(ssp,"_train_mask=if(mask_map@mask_map,",ssp,
                         if(ssp!="murrayana"){"_train"},"_buffer@maps)",
                         sep=""))
           )
})

### Reproject mask maps
g.mapset("mapset=maps location=pcontorta_aea")
g.mapset("-c mapset=mask_map")
maps.input <- r.proj.list(location="pcontorta", mapset="mask_map")
## maps <- maps.input[!maps.input %in% allmaps]
g.region("-d")
sapply(maps.input[], function(map){
  execGRASS("r.proj",flags='overwrite',
            parameters=list(input=map, location="pcontorta",
              mapset="mask_map",
              output=map,method="nearest"))
  ## Make it a 1 & NA map
  g.system("r.mapcalc",shQuote(paste(map,"=if(",map,",1)",sep="")))
  ## Export the data
  execGRASS("r.out.arc", parameters=list(input=map,
                           output=paste(input_data,
                             map,'.tif',sep='')))
})
plot(raster(paste(input_data,'all_ssp_train_mask.tif',sep='')))


## Add the modeling range buffer
g.mapset("mapset=maps location=pcontorta_aea")
(r.proj.list(location="pcontorta", mapset="maps"))
## We want "all_ssp_buffer"
execGRASS("r.proj",flags='overwrite',
          parameters=list(input="all_ssp_buffer", location="pcontorta",
            mapset="maps",
            output="all_ssp_buffer",method="nearest"))
## Make it a 1 & NA map
g.system("r.mapcalc",shQuote("all_ssp_buffer=if(all_ssp_buffer,mask_map@mask_map,1)"))
execGRASS("r.to.vect",flags=c("s","overwrite"),
          parameters=list(input="all_ssp_buffer",output="all_ssp_model_range",feature="area"))
execGRASS("v.out.ogr",flags="c",parameters=list(input="all_ssp_model_range",type="area",
                                  dsn=shpbase,olayer="all_ssp_model_range"))


### That's it!
## Create model training poly 

masks <- g.mlist("type=rast",intern=T)

sapply(masks, function(mask){
  execGRASS("r.to.vect",flags=c("s","overwrite"),
                 parameters=list(input=mask,output=gsub("mask",x=mask,
                                              replacement="vect"),feature="area"))
     })

mask.vects <- g.mlist("type=vect pattern='*vect*'",intern=T)
sapply(mask.vects, function(mask)
       execGRASS("v.out.ogr",flags="c",parameters=list(input=mask,type="area",dsn=shpbase,olayer=mask)))
no_am <- readShapeLines(paste(shpbase,"/North_America_states_aea",sep=""),proj4string=CRS(proj_aea))
vect <- readOGR(shpbase,paste(subspecies[4],"_train_vect",sep=""))
plot(vect,col=2)
plot(no_am,add=T)
## Me gusta
