# Supplementary material for: Intraspecific variation buffers projected climate change impacts on Pinus contorta
Source: Ecol Evol. 2013 Jan 17;3(2):437–49. doi: 10.1002/ece3.426 (PMC3586652; doi:10.1002/ece3.426)
Supplement: Supplementary file 3 [file ece30003-0437-SD3.zip › Reproject_code.r]

### Climate and observation reprojection code
### Projection is: ################################################################################
#################       Quantify the area of suitability      ##################
################################################################################

#### How much habitat will be lost to climate change
## 1. Reproject to Albers equal area
## 2. then look at the number cells
### Use GRASS to reproject and export the data files
### LOOK AT THE r.proj (GRASS 6.5!!!) HELP FILE !!!!!!!!!!!!!!!!!!!!!!!!!!!!

### Paths
gisDbase <-"/D/GIS_Database/"
#grasspath <- "C:/Program_Files_x86/GRASS-64"
grasspath <- "/usr/local/grass-6.4.2svn"
initGRASS(grasspath, home=tempdir(), gisDbase=gisDbase,location="test",
          mapset="PERMANENT", override=T)
g.mapset('mapset=PERMANENT location=range_all_ssp gisdbase="/D/GIS_Database"')
gmeta6()
g.mapset('mapset=all_ssp')
g.mlist('-m type=rast')
maps <- g.mlist('-m mapset=maps type=rast',intern=T)
sapply(maps, function(map)g.system("g.copy",paste("rast=",paste(map,gsub("@maps",x=map,replacement=""),sep=","),sep="")))
### Remove all maps
g.system("g.mremove",paste("-f rast=",paste(maps,collapse=","),sep=""))

g.help("g.mlist")
g.help("g.mremove")
### Create all of my mapsets:
#sapply(subspecies, function(x)g.mapset(paste(" -c",x)))
#g.region("-h")
#execGRASS("g.region", flags=c("a"), parameters=list(res='4000'))
#execGRASS("g.mapset",parameters=list(mapset="maps"))
for(ssp in subspecies[])
{
  g.mapset(ssp)
  maps_ll <- execGRASS("g.mlist", parameters=list(type="rast"),intern=T)
  g.system("r.info",maps_ll[6])
}
### Import Data into GRASS for reprojection
for(ssp in subspecies[4])
{
  path <- paths(ssp)
  print(paste("importing",ssp,"climate data files..."))
  g.mapset(ssp)
  for(y in years)
    {
      datpath <- paste(path,'project_data/',y,"/",sep="")
      maps <- dir(paste(path,"project_data/",y,"/",sep=""),pattern=".asc")  
      ###dir.create(paste(path,"project_data_aea/",y,"/",sep=""),recursive=TRUE)
      for(map in maps)
        {
          execGRASS("r.in.gdal", flags=c('o',"overwrite"),
                    parameters=list(input=
                      paste(datpath,map,sep=""),
                      output=gsub(".asc",paste(map,"_",y,sep=""),
                        replacement="")))
        }
    }
}
### Check
#rastername <- gsub(".asc",paste(maps[1],"_",y,sep=""),replacement="")
#sgdf <- readRAST6(rastername)
#image(sgdf,axes=TRUE)
### Create location into which we reproject
#library(rgdal)
#proj4 <- projInfo()
#proj4[grep('Equal Area',proj4[,2]),]
### Create new location with
#proj_aea <- '+proj=aea +lat_1=20 +lat_2=75 +lat_0=47.5 +lon_0=-96 +ellps=GRS80 +datum=NAD83 +units=m'

### Look at r.proj help in 6.5 manual
### Create GRASS location
execGRASS("g.proj", flags=c("c"), parameters=list(proj4=proj_aea,#georef=paste(ONmodbase,"Oneill_1975_occurrence_reproj.tif", sep=""),
      location="range_all_ssp_aea"))

g.system("v.in.region", "output=stud_ar type=area")
g.mapset("mapset=PERMANENT location=range_all_ssp_aea")
gmeta6()
### Reproject vector data into new location
g.system("v.proj","input=stud_ar location=range_all_ssp output=stud_ar_aea")
g.mapset("-l")
g.mapset("contorta")
g.system("g.mlist","type=vect")
g.system("v.info","stud_ar_aea")
g.region("-as vect=stud_ar_aea res=4000")
gmeta6()
### Create my mapsets :)
sapply(subspecies, function(x)g.mapset(paste(" -c",x)))

### Reproject climate raster data

maps.input <- r.proj.list(location="range_all_ssp", mapset="all_ssp")
maps <- g.mlist("rast",intern=T)
### All files for all subspecies are the same
ssp <- subspecies[4]
#maps <- maps.input[!maps.input %in% allmaps]
for(ssp in subspecies[])
{
  print(paste("reprojecting",ssp,"climate data files..."))
  g.mapset(paste(" mapset=",ssp," location=range_all_ssp_aea",sep=""))
  ptm <- proc.time()
  sapply(maps.input, function(map){execGRASS("r.proj",flags='overwrite', parameters=list(
          input=map, location="range_all_ssp",mapset=ssp, output=map,method="nearest"))})
  print(proc.time() - ptm)
} # End of subspecies for-loop

g.mapset("-l")
g.mapset("all_ssp")
g.help("g.region") ### additional arguments?
g.region("-p")
g.region("region=region_aea")
setg.region(maps.input[1])
gmeta6()
g.region("-a res=4000")
g.region(" save=region_aea")
g.system("g.mlist","type=rast")
look(maps.input[1])
ssp <- subspecies[1]
for(ssp in subspecies[4])
{
  print(paste("exporting",ssp,"climate data files..."))
  g.mapset(paste(" mapset=",ssp,sep=""))
  #g.region("-d")
  path <- paths(ssp)
  for(y in years[])
  {
    maps <- grep(y, x=maps.input, value=T)
    for(map in maps[])
    {
      execGRASS("r.out.arc", parameters=list(
              input=map,
              output=paste(path,'project_data_aea/',y,"/",gsub(pattern=paste("_",y,sep=""),x=map, replacement=""),'.asc',sep='')
              ))
    }
  }  
}
look(maps.input[1])
#### check on R-GRASS interface
#g.help("r.mapcalc")
#g.system('r.mapcalc",""test=map1/map2"')
#look("test")
library(raster)
for(ssp in subspecies[])
{
  y <- 1975
  path <- paths(ssp)
  plot(raster(dir(paste(path,'project_data_aea/',y,"/",sep=''),full.names=T)[1]))
  windows(6)
}
### Looks gooooooood
## did everything make it?
sapply(subspecies[3],function(ssp)print(dir(paste(paths(ssp),"project_data_aea/",years,sep=""),full.names=T)))
#sapply(subspecies[4],function(ssp)unlink(dir(paste(paths(ssp),"project_data_aea/",years,sep=""),full.names=T)))

### Do all that for the training ranges/masks
g.mapset(paste(" mapset=maps location=range_all_ssp",sep=""))
sapply(subspecies[2],function(ssp){
  path <- paths(ssp)
  execGRASS("r.in.gdal", flags=c('o','e','overwrite'), parameters=list(
          input=paste(ifelse(ssp!="contorta",All_ssp, path), "pcrange_raster_pr_ab.asc", sep=""),
          output=paste("buffmod_",ssp,sep="")
          ))
  g.system(paste("r.mapcalc",paste("range_",ssp,"=buffmod_",ssp,"+Ann_Drought_Index_1975@",ssp,sep=""))
  g.system(paste("r.mapcalc",paste("mask_",ssp,"=range_",ssp,"/range_",ssp,sep=""))
})

maps <- g.system("g.mlist","type=rast",intern=T)
execGRASS("g.mremove",flags="f",parameters=list(rast=maps))
g.mapset(paste(" mapset=maps location=range_all_ssp_aea",sep=""))          
g.region("region=region_aea@all_ssp")
sapply(subspecies[],function(ssp){
  path <- paths(ssp)
#  g.system("r.proj.exe",paste("--overwrite input=mask_",ssp," location=range_all_ssp mapset=maps output=mask_",ssp," method=nearest",sep=""))
#  g.system("r.proj.exe",paste("--overwrite input=range_",ssp," location=range_all_ssp mapset=maps output=range_",ssp," method=nearest",sep=""))
  g.region("region=region_aea@latifolia")
  g.system("r.out.arc",paste("input=mask_",ssp," output=",path,"mask.asc",sep=""))
  g.system("r.out.arc",paste("input=range_",ssp," output=",path,"mask_buffer.asc",sep=""))
})

#### Have a look at the reprojection:
sapply(subspecies[2],function(ssp){plot(raster(paste(paths(ssp),"mask.asc",sep="")));windows(6)})

### Do it for elevation
g.mapset(paste("mapset=maps location=range_all_ssp",sep=""))
g.region("save=region_ll")
execGRASS("r.in.gdal", flags=c('o','e','overwrite'), parameters=list(
          input=paste(input_data, "elev.asc", sep=""),
          output="elev"
          ))
g.mapset(paste("mapset=maps location=range_all_ssp_aea",sep=""))          
g.system("r.proj.exe","--overwrite input=elev location=range_all_ssp mapset=maps output=elev method=bilinear")
g.region("region=region_aea")
g.system("r.out.arc",paste("input=elev output=",input_data,"elev_aea.asc",sep=""))

#maps <- dir(output_data,pattern='_pa.asc')
#maps2 <- dir(output_data,pattern='_pa_AEA.tif')
#par(mfrow=c(2,1))
#for(i in 1:length(maps)){
#  par(mfrow=c(2,1))
#  plot(raster(paste(output_data,maps[i], sep="")))
#  plot(raster(paste(output_data,maps2[i], sep="")))
#  windows()
#}

### Reproject point data
### Read stuff in.
obs <- read.csv(paste(pcrage,"P_contorta_database_all_rereassigned_rechecked.csv", sep=""), header=T, sep=",")# to load the dataset
sp.obs <- SpatialPointsDataFrame(coords=cbind(obs$Longitude,obs$Latitude),coords.nrs=which(names(obs) %in% c("Latitude","Longitude")),
            data=obs[,!names(obs) %in% c("Latitude","Longitude")],proj4string=CRS(projpc))
summary(sp.obs)
longnamesind <- which(nchar(names(sp.obs))>10)
names(sp.obs)[longnamesind] <- c("Coord_prec","Ssp_uncert")
writeOGR(sp.obs,shpbase,layer="P_contorta_database_all_wgs.shp",driver="ESRI Shapefile")
sp.obs.aea <- spTransform(sp.obs, CRS(proj_aea))
summary(sp.obs.aea)
writeOGR(sp.obs.aea,shpbase,layer="P_contorta_database_all_aea.shp",driver="ESRI Shapefile")
rm(list=ls(pattern="obs"))
gmeta6()
g.mapset("-l")
g.mapset(pars=list(location="range_all_ssp",mapset="maps"))
g.mapset("-c pointdata")
grass("v.in.ogr",pars=c(dsn=shpbase, output="pc_points", layer="P_contorta_database_all_wgs.shp"))
g.help('v.proj')
g.mapset("maps location=range_all_ssp_aea")
g.mapset("-c pointdata")
grass("v.proj",flags="--overwrite", pars=c(input="pc_points", location="range_all_ssp", mapset="pointdata", output="pc_points"))
g.system("v.info",'pc_points')
### Slllllllllllllllooooooooooooooooooooooooowwwwwwwwwwwww
grass("v.out.ogr",pars=c(dsn=shpbase, input="pc_points", type="point", olayer="P_contorta_database_all_aea_grass.shp"))

### Reproject the range polygons
g.mapset("mapset=maps location=range_all_ssp")
vects <- g.mlist("vect",intern=T)
g.mremove(paste("-f vect=",paste(vects,collapse=","),sep=""))
gmeta6()
to.import <- gsub(".shp",dir(shpbase,patt="_range.shp"),repl="")
to.import <- c("North_America_states",to.import[-9])

sapply(to.import[],function(vect){
  vect.ll <- readOGR(shpbase,vect,p4s=projpc)
  vect.aea <- spTransform(vect.ll,CRS(proj_aea))
  writeOGR(vect.aea,dsn=shpbase,layer=paste(vect,"_aea.shp",sep=""),driver="ESRI Shapefile")
})


### Pick the cell width
path <- paths('all_ssp')
var1 <- raster(paste(path,'Presence_absence_raster.asc',sep=''))
cells <- Which(!is.na(var1),cell=T)
### which rows are that?
rows <- rowFromCell(var1, cells)
#summary(rows)
### what is the latitude?
y <- yFromRow(var1, rows)
y2 <- unique(y)
### what is the 'width' of a cell? This will be used to create the weights for sampling, in the subsequent row
dx <- pointDistance(cbind(0, y2), cbind(xres(var1), y2), 'GreatCircle', longlat=T)
maxcellwidth <- max(dx) ## in Meters
### [1] 4268.93
### Going to make cell width 4000 meters
