# Supplementary material for: Intraspecific variation buffers projected climate change impacts on Pinus contorta
Source: Ecol Evol. 2013 Jan 17;3(2):437–49. doi: 10.1002/ece3.426 (PMC3586652; doi:10.1002/ece3.426)
Supplement: Supplementary file 3 [file ece30003-0437-SD3.zip › Suitable_area_quantification_no_thresh.r]

################################################################################
## Derive the thresholds using a mean value of the study area with the cells  ##
################################################################################
## These cells have been chosen randomly and represent 70% of the study area cells, however...
## the cells have been sampled with weightings according to raster cell width, due to stemming from latitude-longitude data.
## These cells are also the same ones used for variable selection.
#dirbase <- "N:/Institutionen/Biogeo_Modell/Allgemeines/Oney_Masters_P_cont/"
dirbase <- "/D/Documents/Master_Materials/"
source(paste(dirbase, "R_scripts/Paths.r",sep="")) # get all of the paths needed
library(raster)
ssp <- "all_ssp"
y <- 1975

habitat.perc  <- read.table(paste(output_data,"Habitat_suitability_both_scenarios_perc.csv",
                                  sep=""),sep=",",header=T)
habitat  <- read.table(paste(output_data,"Habitat_suitability_both_scenarios.csv",
                                  sep=""),sep=",",header=T)

#### Full dispersal scenario
habitat.dispersal <- function(target, rastercells,
                              dispersal.scenario=c("full","none")){
  rast <- raster(target)
  if("none" %in% dispersal.scenario)
    { 
      vals.no.disp <- extract(rast,rastercells)
      habitat.suitability.no.disp <- sum(vals.no.disp*prod(res(rast)),na.rm=T)
    } else habitat.suitability.no.disp <- NULL
  if("full" %in% dispersal.scenario)
    { 
      val.cells <- Which(!is.na(rast),cell=T)
      vals <- extract(rast,val.cells)
      habitat.suitability <- sum(vals*prod(res(rast)))
    } else habitat.suitability <- NULL
  rm(rast)
  c(habitat.suitability,habitat.suitability.no.disp)
}
#habitat.dispersal(target=th.ssp.rasts[1],dispersal.scenario="none",rastercells=cells)
## ## Check
## rast<- raster(onespp.rasts[2])
## vals.no.disp <- extract(rast,cells)
## summary(vals.no.disp)
## plot(rast);points(xyFromCell(rast,cells[is.na(vals.no.disp)]))
## rast<- raster(onespp.rasts[3])
## vals.no.disp3 <- extract(rast,cells)

## all(which(is.na(vals.no.disp))==which(is.na(vals.no.disp3)))

onespp.rasts <- paste(paths.max(subspecies[4]),"Pinus_contorta_",years,".asc",sep="")
th.ssp.rasts <- paste(maxent_out, "Maxent_all_ssp_comb_project_",years,".asc",sep="")
oneill.rasts <- paste(ONmodbase, "ONeill_",years,"_occurrence_probs_aea.asc", sep="")
#sapply(c(onespp.rasts[1],th.ssp.rasts[1],oneill.rasts[1]),function(x){plot(raster(x));windows()})
#plot(stack(onespp.rasts))
habitat <- data.frame(matrix(years,ncol=7,nrow=4))
names(habitat) <- c("Year",paste(rep(c("MaxEnt1sp","MaxEnt3ssp", "UTF"),each=2),c("_fd","_no_d"),sep=""))

### All occurrence cells: bypass the need for a threshold
#load(paste(output_data,"Model_test_data.rdata",sep=''))                                                
cell_dat <- read.table(paste(pcrage,'Cell-wise_observations_aea.csv', sep=""), sep=",",header=T)
#cells <- c(test.ssp.dat$cell,train.ssp.dat$cell)
#all(cell_dat$cell[cell_dat$target=="all_ssp"] %in% cells)
cells <- cell_dat$cell[cell_dat$target=="all_ssp"]

### Calculate and save the data for each year and each dispersal scenario
sp1.area <- t(sapply(onespp.rasts[],habitat.dispersal,rastercells=cells))
utf.area <- t(sapply(oneill.rasts,habitat.dispersal,rastercells=cells))
habitat[,grep("MaxEnt1sp",names(habitat))] <-  sp1.area
habitat[,grep("UTF",names(habitat))]       <-  utf.area


## Old code when projection ranges were the same as model building ranges
## A bit more involved for the conglomerate models
### No dispersal - complicated due to projected range shifts: therefore do it on original non-combined projections

### A "wrapper"-function

habitat.dispersal.subsp <- function(year, rasts,
  dispersal.scenario=c("full","none")){ 
  rasts <- rasts[grep(year,rasts)]
  if("none" %in% dispersal.scenario)
    { 
      numbers.no.d <- sapply(subspecies[-4],function(ssp){
        cells <- cell_dat$cell[cell_dat$target==ssp]
        rast <- grep(ssp,rasts,value=T)[1]
        habitat.dispersal(rast,dispersal.scenario="none",rastercells=cells)
      })
    } else numbers.no.d <- NULL
  if("full" %in% dispersal.scenario)
    {
      numbers.fd <- sapply(subspecies[-4],function(ssp){
        rast <- grep(ssp,rasts,value=T)[1]
        habitat.dispersal(rast,dispersal.scenario="full")
      })
    } else numbers.fd <- NULL
  c(numbers.fd,numbers.no.d)
}

(th.ssp.rasts <- paste(paths.max(subspecies[-4]),"Pinus_contorta_",subspecies[-4],"_",
                      rep(years,each=3),".asc",sep=""))
ssp.suit.area.no.d <- sapply(years, habitat.dispersal.subsp,rasts=th.ssp.rasts,
                             dispersal.scenario="none")
ssp.suit.area.fd <- sapply(years, habitat.dispersal.subsp,rasts=th.ssp.rasts,
                           dispersal.scenario="full")

habitat[,grep("MaxEnt3ssp_fd",names(habitat))] <-   apply(ssp.suit.area.fd,2,sum)
habitat[,grep("MaxEnt3ssp_no_d",names(habitat))] <- apply(ssp.suit.area.no.d,2,sum)

## Shit!
rownames(ssp.suit.area.no.d) <- paste(subspecies[-4],"no_disp",sep="_")
rownames(ssp.suit.area.fd) <- paste(subspecies[-4],"full_disp",sep="_")
ssp.df <- cbind(t(ssp.suit.area.fd),t(ssp.suit.area.no.d))
### Save the results for plotting
write.table(ssp.df,paste(output_data,"Habitat_suitability_subspecies.csv",sep=""),sep=",")
write.table(habitat,paste(output_data,"Habitat_suitability_both_scenarios.csv",sep=""),sep=",")
perc <- function(vect) vect/vect[1]*100
habitat.perc <- habitat
habitat.perc[,-1] <- apply(habitat[,-1],2, perc)
habitat.ssp.perc <- ssp.df
habitat.ssp.perc <- apply(habitat.ssp.perc,2, perc)

write.table(habitat.perc,paste(output_data,"Habitat_suitability_both_scenarios_perc.csv",sep=""),
            sep=",")### save the data for each year and each dispersal scenario
write.table(habitat.ssp.perc,paste(output_data,"Habitat_suitability_subspecies_perc.csv",sep=""),
            sep=",")

source(paste(scripts, "Plot.r",sep=""))
