# Supplementary material for: Intraspecific variation buffers projected climate change impacts on Pinus contorta
Source: Ecol Evol. 2013 Jan 17;3(2):437–49. doi: 10.1002/ece3.426 (PMC3586652; doi:10.1002/ece3.426)
Supplement: Supplementary file 3 [file ece30003-0437-SD3.zip › Sweave_functions.r]

### Functions to make sweaving a breeze :)
tex.it <- function(texfile, openfile=TRUE, wd=NULL,...){
  if(!is.null(wd) || !any(dir(getwd())==texfile))
    {oldwd <- getwd(); setwd(wd)
   } else {stop("give the path to file's directory")}
  x <- try(tools::texi2dvi(texfile,...))
  if(class(x)!='try-error' && openfile) 
    browseURL(paste(wd,"/",tools::file_path_sans_ext(texfile),".pdf",sep="")) 
  if(!is.null(wd) || !any(dir(getwd())==texfile)) setwd(oldwd)
}
#dirbase <- "D:/Documents/"
#source(paste(dirbase,'Sweave_functions.r',sep=''))
#tex.it(texfile='file.tex',wd=dirbase)

sweavetex.it <- function(sweavefile,compile=TRUE, openfile=TRUE, wd=NULL,...){
  if(!is.null(wd) || !any(dir(getwd())==sweavefile))
    {oldwd <- getwd(); setwd(wd)} else {
      stop("give the path to file's directory")}
  Sweave(sweavefile, driver = RweaveLatex(), 
         syntax = getOption("SweaveSyntax"))
  if(compile) {x <-
                 try(tools::texi2dvi(gsub(pattern="[R|S|r|s]nw$",
                                          replacement="tex", sweavefile),...))}
  if(class(x)!='try-error' && openfile && compile) 
    browseURL(paste(wd,"/", tools::file_path_sans_ext(sweavefile),
                    ".pdf",sep=""))
  if(!is.null(wd) || !any(dir(getwd())==sweavefile))  setwd(oldwd)
}### Example
#dirbase <- "D:/Documents/"
#source(paste(dirbase,'Sweave_functions.r',sep=''))
#tex.it(sweavefile='file.tex',wd=dirbase)

hevea.it <- function(texfile, hevea.path,open=FALSE,wd=NULL,add.args=NULL){
  if(!is.null(wd)) {oldwd <- getwd(); setwd(wd)
                  } else {stop('set the damned working directory')}
  system(paste(hevea,texfile,add.args))
  if(open) browseURL(file.path(wd,texfile))
  if(!is.null(wd)) {setwd(oldwd)}
}
#hevea <- "C:/Program_Files_x86/HeVeA/HEVEA.bat"
#test <- "C:/Program_Files_x86/HeVeA/test/PAVTEST.tex"
#testwd <- "C:/Program_Files_x86/HeVeA/test/"
#hevea.it(test,hevea,wd=testwd)
