# Supplementary material for: Intraspecific variation buffers projected climate change impacts on Pinus contorta
Source: Ecol Evol. 2013 Jan 17;3(2):437–49. doi: 10.1002/ece3.426 (PMC3586652; doi:10.1002/ece3.426)
Supplement: Supplementary file 3 [file ece30003-0437-SD3.zip › UTF_Model.r]

### Code to reproduce the O'Neill et al. 2008 paper
library(raster)
library(maptools)
gpclibPermit()
data(wrld_simpl)
library(rgdal)

#dirbase <- "N:/Institutionen/Biogeo_Modell/Allgemeines/Oney_Masters_P_cont/"
dirbase <- "/D/Documents/Master_Materials/"
source(paste(dirbase, "R_scripts/Paths.r",sep="")) # get all of the paths needed


Illingworth.orig <- read.csv(paste(ill_worbase, "Illingworth-data1.csv",
                              sep=""),sep=",",header=T) 	
## Illingworth <- read.table(paste(ill_worbase,
##                                 "Illingworth_test_modified_brian.csv",
##                                 sep=""), header=T, sep=",")
Illingworth <- read.table(paste(ill_worbase, "Illingworth_test_modified_aea.csv",
                                sep=""), header=T, sep=",")# load
## Illingworth <- read.table(paste(ill_worbase,
##                                 "Illingworth_data_w_aea_xy_reassigned.csv",
##                                 sep=""), header=T, sep=",")# load

head(Illingworth)
summary(Illingworth)
names(Illingworth)
## The "strange-when-reprojected" contorta subspecies seed source is:
## Mentioned in the manuscript as being over 1266m elevation
pcc.ind <- grep("contorta",Illingworth.orig$Subspecies)
Ill.pcc <- Illingworth.orig[pcc.ind,]

head(Ill.pcc)
summary(Ill.pcc)
names(Ill.pcc)
elev <- raster(paste(dsnbase,"Elevation/alt/alt", sep=""))
elev@crs <- CRS("+proj=longlat +datum=WGS84")
elev <- crop(elev, stud_ar)
alt.data <- extract(elev,Ill.pcc[, c('long_P','lat_P')])
summary(alt.data)
plot(elev);points(Ill.pcc[,c('long_P','lat_P')])
alp.pcc <- which(alt.data > 600)
strange.pcc <- Ill.pcc[alp.pcc,
                       -grep("[A-Z 0-5]_.$|^Si|_S$|32|^E", names(Ill.pcc))]
strange.pcc <- cbind(strange.pcc, data.frame("Worldclim.elev"=alt.data[alp.pcc]))
p.ind <- sapply(unique(strange.pcc$prov), function(i) which(strange.pcc$prov==i)[1])
strange.pcc[p.ind,]

vec <- NULL
for(prov in unique(Illingworth.orig$prov)){
  subsp <- Illingworth.orig$Subspecies[which(Illingworth.orig$prov==prov)[1]]
  vec <- c(vec, prov)
  names(vec)[vec==prov] <- as.character(subsp)
}

vec
prov.data <- data.frame("Provenance"=vec, "Subspecies"=names(vec))
prov.data[order(prov.data$Provenance),]


#####################   Reproduce O'Neill et al. (2008):   #####################
Sites <- levels(Illingworth$Site)
## length(Sites)
mod.mat <- data.frame("Site"=rep(Sites,each=3),"parameter"=c("A","B","C"),
                      "estimated_value"=NA, "standard_error"=NA)

i <- "70MI"
for(i in Sites)
{
  mod.pc <- nls(VPH32 ~ A/(1+(((Tmean_Cold_Month_P - B) / C)^2)),
                data=Illingworth[Illingworth$Site==i,],
  ## I know that the starting values are a kind of cheating, but the
  ## parameter landscape seems to be pretty rugged.  This is making a
  ## bigger mistake because we are restricting ourselves to a predetermined
  ## region of space that may not be the "true region".
        start=list(
          A = mean(30 + 61*Illingworth$Mean_Annual_Temp_S[Illingworth$Site==i] -
            7*(Illingworth$Mean_Annual_Temp_S[Illingworth$Site==i])^2 +
            8*Illingworth$Ann_Drought_Index_S[Illingworth$Site==i] -
            .2*(Illingworth$Ann_Drought_Index_S[Illingworth$Site==i])^2 -
            (1.5*Illingworth$Mean_Annual_Temp_S[Illingworth$Site==i] *
            Illingworth$Ann_Drought_Index_S[Illingworth$Site==i] )),
          B = mean(-.9 + 0.7*Illingworth$Tmean_Cold_Month_S[Illingworth$Site==i]), 
          C = mean(0 + .16*Illingworth$Tmean_Cold_Month_S[Illingworth$Site==i] - 
            .8*Illingworth$Ann_Drought_Index_S[Illingworth$Site==i])),
                trace=T)
  ## Parameter landscape seems to be very rough Derived (given in paper)
  ## regression equations - to get O'Neill paper values 
  ## Insert parameter estimates and their standard errors into dataframe
  mod.mat$estimated_value[mod.mat$Site==i & mod.mat$parameter=="A"] <- 
    summary(mod.pc)$coefficients["A",1]
  mod.mat$estimated_value[mod.mat$Site==i & mod.mat$parameter=="B"] <- 
    summary(mod.pc)$coefficients["B",1] 
  mod.mat$estimated_value[mod.mat$Site==i & mod.mat$parameter=="C"] <- 
    summary(mod.pc)$coefficients["C",1]  
  mod.mat$standard_error[mod.mat$Site==i & mod.mat$parameter=="A"] <- 
    summary(mod.pc)$coefficients["A",2]
  mod.mat$standard_error[mod.mat$Site==i & mod.mat$parameter=="B"] <- 
    summary(mod.pc)$coefficients["B",2] 
  mod.mat$standard_error[mod.mat$Site==i & mod.mat$parameter=="C"] <- 
    summary(mod.pc)$coefficients["C",2]  
}
#summary(Illingworth[Illingworth$Site==i,])
mod.mat
## write.table(mod.mat, paste(ONmodbase,"ONeill_output_worldclim.csv",sep=""), 
##             row.names=F, sep=",")
write.table(mod.mat, paste(ONmodbase,"ONeill_output_worldclim_aea.csv",sep=""),
            row.names=F, sep=",")
## mod.mat <- read.table(paste(ONmodbase,"ONeill_output_WANG_CLIM.csv",sep=""),
##                       header=T, sep=",")
mod.mat <- read.table(paste(ONmodbase,"ONeill_output_worldclim_aea.csv",sep=""),
                      header=T, sep=",")

mean(mod.mat$standard_error[mod.mat$parameter=="A"])
mean(mod.mat$standard_error[mod.mat$parameter=="B"])
mean(mod.mat$standard_error[mod.mat$parameter=="C"])

# Reproduce regression analysis from O'Neill
head(Illingworth)
head(mod.mat)

i <- Illingworth$Site[1]
Sites <- levels(Illingworth$Site)
for(i in Sites){
  Illingworth$A.est[Illingworth$Site==i] <- 
    mod.mat$estimated_value[mod.mat$parameter=="A" & mod.mat$Site==i]
  Illingworth$B.est[Illingworth$Site==i] <- 
    mod.mat$estimated_value[mod.mat$parameter=="B" & mod.mat$Site==i]
  Illingworth$C.est[Illingworth$Site==i] <- 
    mod.mat$estimated_value[mod.mat$parameter=="C" & mod.mat$Site==i]
}
head(Illingworth[350:400,])                                     


illingwort.subset.index <- sapply(levels(Illingworth$Site), function(i)
                                  which(Illingworth$Site == i)[1]) 

## Using the Illingworth climate data sent from Greg O'Neill the following 
## code reproduces the results exactly. Using the climate data from the
##  Worldclim, the data changes slightly and the regression coefficients
##  change as well.

A.mod <- lm(A.est ~ Mean_Annual_Temp_S + I(Mean_Annual_Temp_S^2) + 
            Ann_Drought_Index_S  + I(Ann_Drought_Index_S^2) + 
            Mean_Annual_Temp_S:Ann_Drought_Index_S, 
            data=Illingworth[illingwort.subset.index,])          
summary(A.mod)
B.mod <- lm(B.est ~ Tmean_Cold_Month_S, 
            data=Illingworth[illingwort.subset.index,])          
summary(B.mod)
C.mod <- lm(C.est ~ Tmean_Cold_Month_S + Ann_Drought_Index_S, 
            data=Illingworth[illingwort.subset.index,])          
summary(C.mod)
## Print something that is almost ready for a raster function
cat("A = ",paste(signif(summary(A.mod)$coefficients[,"Estimate"],4),
                 c("",names(summary(A.mod)$coefficients[,"Estimate"][-1])), 
                 sep=" * ", collapse=" + ")
    ,"\n","B = ",paste(signif(summary(B.mod)$coefficients[,"Estimate"],4),
                       c("",names(summary(B.mod)$coefficients[,"Estimate"][-1])),
                       sep=" * ", collapse=" + ")
    ,"\n","C = ",paste(signif(summary(C.mod)$coefficients[,"Estimate"],4),
                       c("",names(summary(C.mod)$coefficients[,"Estimate"][-1])),
                       sep=" * ", collapse=" + "),"\n")


## These match the paper using the Wang et al (2006) / ClimateBC data and are
## similar using Worldclim data.  However, we have new equations now!

A =  117.2  + 28.57 * Mean_Annual_Temp + -4.587 * Mean_Annual_Temp^2 + 6.603 *
  Ann_Drought_Index + -0.2049 * Ann_Drought_Index^2 + -0.408 * Mean_Annual_Temp * 
  Ann_Drought_Index 
B =  -8.588  + 0.5594 * Tmean_Cold_Month 
C =  -19.31  + -0.2086 * Tmean_Cold_Month + 0.3822 * Ann_Drought_Index


## Maps x, y, and z correspond to Mean_Annual_Temp_S,
## Ann_Drought_Index_S(ADI), and Tmean_Cold_Month_S respectively.  Old O'Neill
## function taken from paper
#VPH <- function(x, y, z) {
#    # Map Labels:     Mean_Annual_Temp       Mean_Annual_Temp      Ann_Drought_Index(ADI)    Ann_Drought_Index(ADI)            Mean_Annual_Temp Ann_Drought_Index(ADI)
#    A <- (61.19 + 61.7*x - 6.69*(x)^2 + 8.29 * y - 0.189 * (y)^2 - (1.54 * x * y)) 
#    B <- (-3.85 + 0.72 * z)
#    C <- (10.10 + 0.16 * z - 0.082 * y)
#    VPH <- A/(1+((z - B) / C)^2)
# return(VPH)
#}
## Same (significant) relationships different coefficients with the Worldclim data.
VPH <- function(MAT, AHM, MCMT){
  ## Map Labels:     Mean_Annual_Temp: MAT  Ann_Drought_Index:ADI
  ## Tmean_Cold_Mon: MCMT
  ## MAT <- MAT/10
  ## AHM <- AHM/10
  ## MCMT <- MCMT/10
  A <-  117.2  + 28.57 * MAT + -4.587 * MAT^2 + 6.603 * AHM + -0.2049 * 
    AHM^2 + -0.408 * MAT*AHM 
  B <- -8.588  + 0.5594 * MCMT
  C <- -19.31  + -0.2086 * MCMT + 0.3822 * AHM
  VPH <-  A/(1+((MCMT - B) / C)^2) 
  return(VPH)
}

sapply(years[],function(y){
  mat <- raster(paste(All_ssp,"project_data_aea/",y,"/Mean_Annual_Temp.asc",
                      sep=""))
  ahm <- raster(paste(All_ssp,"project_data_aea/",y,"/Ann_Drought_Index.asc",
                      sep=""))
  mcmt <- raster(paste(All_ssp,"project_data_aea/",y,"/Tmean_Cold_Month.asc",
                       sep=""))
  vph <- overlay(mat, ahm, mcmt, fun=VPH)
  ##summary(vph)
  ##plot(vph)  
  ##vph.40m3 <- calc(vph, fun=function(x){x <- ifelse(x >= 40, x, 0);return(x)})
  vph[vph<0] <- 0
  ##plot(vph)  
  ##summary(vph)
  print(vph)
  writeRaster(vph, paste(ONmodbase, "VPH32_",y,"_aea.asc", sep=""),
              overwrite=TRUE)
})

## Transform the data from O'Neill et al into probability of occurence data
## via logistic regression.
pc.rast <- raster(paste(All_ssp,"Presence_absence_raster_aea.asc",sep=""))
ONeill <- raster(paste(ONmodbase, "VPH32_1975_aea.asc", sep=""))
all.data <- stack(pc.rast, ONeill)
layerNames(all.data) <- c("pres_abs","volume")
#summary(cell_dat)
load(paste(paths("all_ssp"),'all_ssp_model_data.rdata',sep=''))
summary(train.ssp.dat)
train.data <- extract(all.data,train.ssp.dat$cell)
## all.equal(train.data[,"pres_abs"],train.ssp.dat$obs)
train.data <- data.frame(train.data)

## ## Reconstruct it
## test <- raster(pc.rast)
## test[c(train.ssp.dat$cell,test.ssp.dat$cell)] <-
##   c(train.ssp.dat$obs,test.ssp.dat$obs)
## plot(test)

## Model / Tranform the volume data into probabilities of occurence 
ON.vol <- glm(pres_abs ~ volume, data=train.data, family=binomial())

# New data
artif.vol <- data.frame("volume" = seq(0, 200, len=20))
ON.vol.prob <- predict(ON.vol, newdata=artif.vol, type="response")

# Plot the simulated data against the created volume data
pdf(paste(graphspath,"ONeill_prob_trans.pdf",sep=""))
plot(ON.vol.prob ~ artif.vol$volume, ylab="Probability of Occurrence", col=2,
     lty=3, type="b", lwd=2, xlab=expression(paste("Volume per Hectare ",
     m^3," ", Ha^-1)), pch=19, cex=1, cex.lab=1.5, cex.axis=1.2,
     ylim=c(0,max(ON.vol.prob)+.1))#,xlim=c(0,200))
dev.off()


## Create a raster layer with the modelled probabilities
pc.rast <- raster(paste(All_ssp,"Presence_absence_raster_aea.asc",sep=""))
sapply(years[-1],function(y){
  ONeill <- raster(paste(ONmodbase, "VPH32_",y,"_aea.asc", sep=""))
  all.data <- stack(ONeill, ONeill)
  layerNames(all.data) <- c("pres_abs","volume")
  predict(object=all.data, type="response", model=ON.vol,
          filename=paste(ONmodbase,"ONeill_",y,"_occurrence_probs_aea.asc",
            sep=""),fun=predict, overwrite=T)
  plot(raster(paste(ONmodbase, "ONeill_",y,"_occurrence_probs_aea.asc",sep="")))
})
