# Supplementary material for: Intraspecific variation buffers projected climate change impacts on Pinus contorta
Source: Ecol Evol. 2013 Jan 17;3(2):437–49. doi: 10.1002/ece3.426 (PMC3586652; doi:10.1002/ece3.426)
Supplement: Supplementary file 3 [file ece30003-0437-SD3.zip › Variable_evaluation_functions.r]

# Variable importance evaluation functions

# Investigate variable importance:

select07 <- function(X, y, family="binomial", univar="gam", threshold=0.7, method="pearson", sequence=NULL, print.info=FALSE, ...){
  ## selects variables based on removing correlations > 0.7, retaining those
  ## variables more important with respect to y
  ## when a sequence is given, this will be used instead (Damaris)

  ## 1. step: cor-matrix
  ## 2. step: importance vector
  ## 3. step: identify correlated pairs
  ## 4. step: remove less important from pairs
  ## get rid of it II: seqreg, select07,maxspan
  ## written by Carsten F. Dormann;
  ## last changed by  Tamara Münkemüller and Damaris Zurell, 12.12.2007
  ## last changed by Damaris Zurell, 19.12.2008
  ## last changed by Brian Oney, 8.11.2011

  var.imp <- function (variable, response, univar=univar, family="gaussian"){
    ## calculates the univariate (=marginal) importance of a variable for a response
    if (!univar %in% c("glm", "gam")) stop("Invalid univariate screening method: choose 'glm' or 'gam' (default).")

    if (univar=="glm"){
      fm.glm <- glm(response ~ variable, family=family)
      summary(fm.glm)$aic
    } else {
      fm.gam <- gam(response ~ s(variable, ...), family=family)
      AIC(fm.gam)
    }
  }

  cm <- cor(X, method=method)
  pairs <- which(abs(cm)>= threshold, arr.ind=T) ## identifies correlated variable pairs
  index <- which(pairs[,1]==pairs[,2])           ## removes entry on diagonal
  pairs <- pairs[-index,]                        ## -"-
  cor.vars <- unique(rownames(pairs))            ## isolates the collinear variables
  exclude <- NULL
  if (NROW(pairs)!=0)
    {
      if (is.null(sequence))
        {
          ## importance as AIC: the lower the better!
          imp <- apply(X[,cor.vars], 2, var.imp, response=y, family=family, univar=univar)
          for (i in 1:NROW(pairs))
            {
              a <- imp[rownames(cm)[pairs[i,1]]]
              b <- imp[rownames(cm)[pairs[i,2]]]
              exclude <- c(exclude, ifelse(a>b, names(a), names(b)))
            }
        } else {
          for (i in 1:NROW(pairs))
            {
              a <- which(pairs[i,1]==sequence)
              b <- which(pairs[i,2]==sequence)
              exclude <- c(exclude, ifelse(a>b, rownames(cm)[pairs[i,1]], rownames(cm)[pairs[i,2]]))
            }
        }
    }
  if(print.info){
  print(list(Variable.importance=imp[order(imp)]))
  print(list(Uncorrelated.variables=
             colnames(X)[!colnames(X) %in% cor.vars]))
  print(list(Correlated.variables=cor.vars))}
  X <- X[,!(colnames(X) %in% unique(exclude)),drop=F]
  return(X)
}

varImpMaxEnt <- function(model, varnames, response, data, n=10) {
  ## This calculation of variable importance is based on
  ## the MaxEnt-Tutorial
  ## Author: Björn Reineking
  AUC <- function(x, y) {
    n <- length(y)
    n1 <- sum(y==1)
    (mean(rank(x)[y == 1]) - (n1 + 1)/2)/(n - n1)
  }

  varImp <- numeric(length(varnames))
  names(varImp) <- varnames
  base.pred <- predict(model, type="response", newdata=data)
  for (var in varnames) {
    varimp.test <- data
    y <- varimp.test[[response]]
    tmp <- numeric(n)
    for (i in 1:n) {
      varimp.test[[var]] <- sample(varimp.test[[var]])
      tmp.pred <- predict(model, type="response", newdata=varimp.test)
      tmp[i] <- AUC(tmp.pred, y)
    }
    varImp[var] <- AUC(base.pred, data[[response]]) - mean(tmp)
  }
  varImp
}
## From Björn
AUC <- function(x, y) {
  n <- length(y)
  n1 <- sum(y==1)
  (mean(rank(x)[y == 1]) - (n1 + 1)/2)/(n - n1)
}
