# Supplementary material for: Intraspecific variation buffers projected climate change impacts on Pinus contorta
Source: Ecol Evol. 2013 Jan 17;3(2):437–49. doi: 10.1002/ece3.426 (PMC3586652; doi:10.1002/ece3.426)
Supplement: Supplementary file 3 [file ece30003-0437-SD3.zip › Variable_evaluation.r]

### Variable Selection and Evaluation code
### This code explores the tentative linear relationships between occurrence
### data and the climate variables that have a correlation coefficient greater
### than 0.7.

### First initial screening of variables - removing collinearity among
### predictor variables
#dirbase <- "N:/Institutionen/Biogeo_Modell/Allgemeines/Oney_Masters_P_cont/"
dirbase <- "/D/Documents/Master_Materials/"
# call R-file iwth the paths
source(paste(dirbase, "R_scripts/Paths.r",sep="")) # get all of the paths needed
source(paste(scripts, "Variable_evaluation_functions.r",sep=""))
#######################
### For-loop to select variables for each analysis i.e. each subspecies and
### the entire subspecies Investigate the relationship of P. contorta and the
### climate variables even more

ssp <- "all_ssp"
library(gam)
variables <-  sapply(subspecies[],function(ssp){
  path <- paths(ssp)
  print(ssp)
  load(paste(path,ssp,'_model_data.rdata',sep=''))
  ## Mean diurnal range keeps poppin up and never appears to
  ## be a variable worth keeping although is always passes
  ## the tests it's importance is low and it makes the model less discriminative.
  if(ssp=="murrayana"){vals <-vals[,!colnames(vals) %in% 'Mean_Diurnal_Range']}
  ## index <- sample(1:nrow(vals),nrow(vals)*.13)
  ## vals <- vals[index,]
  sel07 <- select07(X=vals[,colnames(vals)!="obs"],y=vals$obs, family="binomial",
                    threshold=0.7, univar="gam",method="spearman",print.info=T)
  ## print(paste(ssp,'responds to',colnames(sel07)))
  ## print(summary(sel07))
  print(colnames(sel07))
})

dput(variables, paste(input_data,"Select07_results.txt", sep=""))
## file.show(paste(input_data,"Select07_results.txt", sep=""))
## variables <- dget(paste(input_data,"Select07_results.txt", sep=""))

## Read in select 07 variable dataframe
## Investigate variable importance
## Load variables from select_07
# To store the selected variables

## good.vars <- sapply(subspecies[],function(ssp){
##   ## Take just the variables from select07 
##   selvars <- variables[[ssp]]
##   ## Load data created in "Model_data_prep.r"
##   load(paste(paths(ssp),ssp,'_model_data.rdata',sep=''))
##   ## Take the good variables
##   train.data <- data.frame(vals[,colnames(vals) %in% c(selvars,'obs')])
##   ## Create smoothing splines formula
##   form <-
##     as.formula(paste("obs ~ s(",
##                      paste(colnames(train.data)[-grep("obs",colnames(train.data))],
##                            collapse=") + s("),")",sep=""))
##   ## Investigate variable importance:
##   ## Build a model
##   model <- gam(form, data=train.data, family=binomial)
##   ## varImpMaxEnt - From Bj�rn
##   model.vim <- varImpMaxEnt(model, selvars, "obs", data=train.data)
##   perc.auc <- model.vim /sum(model.vim)*100 # percentage importance values 
##   badvars.auc <- names(perc.auc)[perc.auc<5]
##   means <- as.list(apply(train.data[,selvars], 2, mean))
##   ## Taken from Bj�rns class again...
##   ## The response of variables when other are held constant.
##   badvars.resp <- na.omit(sapply(seq(selvars),function(i){
##     testdf <- means
##     xvar <- selvars[i]
##     xlims <- range(train.data[[xvar]])
##     testdf[[xvar]] <- seq(xlims[1], xlims[2], len=101)
##     testdf <- as.data.frame(testdf)
##     pred <- predict(model, newdata=testdf, type="response")
##     if(pred[1]-pred[101] == 0) xvar else NA
##   }))
##   bad.vars<- unique(c(badvars.auc,badvars.resp))
##   print(paste(ssp,'responds to',selvars[!selvars %in% bad.vars]))
##   selvars[!selvars %in% bad.vars]
## })

## ## End of species for-loop
## ### Store them
## dput(good.vars, paste(input_data,"Variable_selection_results.txt", sep=""))
## dput(good.vars, paste(input_data,"Variable_selection_results_2.txt", sep=""))
## ## file.show(paste(input_data,"Select07_results.txt", sep=""))
## good.vars <- dget(paste(input_data,"Variable_selection_results.txt", sep=""))

## system("suspend")

## ## Save the importance results
var_imp_dat <- data.frame("contorta"=NA,  "murrayana"=NA, "latifolia"=NA, "all_ssp"=NA)
source(paste(scripts, "Variable_evaluation_functions.r",sep=""))
### Variable importance
good.vars <- dget(paste(input_data,"Variable_selection_results.txt", sep=""))
for(ssp in c(subspecies[1:4])){
  path <- paths(ssp)
  ## Stack the explanatory variable data
  ## Take the variables from selected from the latter function
  selvars <- good.vars[[ssp]]
  load(paste(path,ssp,'_model_data.rdata',sep=''))
  ### Take the good variables
  train.data <- vals[,colnames(vals) %in% c(as.character(selvars),'obs')]
  train.data <- data.frame(train.data)
  ### Visualize variable importance with newly selected variables
  form <- as.formula(paste("obs ~ s(", paste(colnames(train.data)[-grep("obs",
                           colnames(train.data))],
                           collapse=") + s("),")",sep=""))
  ## Investigate variable importance:
  ## Build a model
  m4 <- gam(form, data=train.data, family=binomial())
  m4.vim <- varImpMaxEnt(m4, colnames(train.data)[ -grep('obs',
       colnames(train.data))], "obs", data=train.data)
  #library(hier.part)
  #m4.vim <- hier.part(train.data$obs, train.data[,-grep('obs',names(train.data))],
  #  family = "binomial", gof = "logLik", barplot = F)
  #importance <- m4.vim$IJ$'Total'/sum(m4.vim$IJ$'Total')*100
  importance <- 100*m4.vim/sum(m4.vim)
  var_imp_dat[1:length(importance),ssp] <- importance
  importance <- importance[order(importance)]
  #names(importance) <- rownames(m4.vim$I.perc)
  names(importance) <- name.it(names(importance))
}

write.table(var_imp_dat, paste(input_data,"Variable_importance_results.csv",
                               sep=""), row.names=F, sep=",")


source(paste(scripts, "Maxent_SWD_data_prep.r",sep="")) # The Domino effect
